# Supplementary material for: Comparison of visual performance between monofocal and multifocal intraocular lenses of the same material and basic design
Source: Sci Rep. 2020 Sep 23;10:15490. doi: 10.1038/s41598-020-72473-x (PMC7511318; doi:10.1038/s41598-020-72473-x)
Supplement: Supplementary file 2 — Supplementary Table S1. [file 41598_2020_72473_MOESM2_ESM.xlsx]

## Sheet: Supplemental Table S1
Supplemental Table S1. Single regression
				Statistics
No	Variable	Levels	Statistic	Mono	Multi	P
1	Age		N	452	663	6.07754e-56
2			Mean±SD	72.301±6.817	67.043±7.809
3			Median (25%, 75%)	73.000 (68.000,77.000)	68.000 (64.000,72.000)
4			Min., Max.	47.000, 90.000	26.000, 86.000
5	Sex	F	N(%)	268 (59.3)	518 (78.1)	2.01992e-11
6		M	N(%)	184 (40.7)	145 (21.9)
7	SE		N	762	1069	2.26266e-09
8			Mean±SD	0.110±0.474	0.229±0.448
9			Median (25%, 75%)	0.125 (-0.250,0.375)	0.250 (0.000,0.500)
10			Min., Max.	-1.500, 1.875	-1.625, 1.625
11	CYL		N	640	849	1.16695e-08
12			Mean±SD	-0.955±0.535	-0.785±0.397
13			Median (25%, 75%)	-0.750 (-1.250,-0.500)	-0.750 (-1.000,-0.500)
14			Min., Max.	-3.000, -0.250	-2.500, -0.250
15	Corneal Astigmatism		N	754	525	0.193955
16			Mean±SD	-0.780±0.461	-0.731±0.413
17			Median (25%, 75%)	-0.750 (-1.000,-0.500)	-0.620 (-1.000,-0.370)
18			Min., Max.	-3.000, 0.000	-2.250, 0.000
19	Axial Length		N	900	1326	1.72801e-13
20			Mean±SD	23.536±1.283	24.045±1.574
21			Median (25%, 75%)	23.310 (22.750,24.040)	23.645 (22.920,24.930)
22			Min., Max.	21.020, 28.200	20.820, 30.070
23	UDVA_pre		N	902	1305	0.00113344
24			Mean±SD	0.469±0.412	0.541±0.449
25			Median (25%, 75%)	0.398 (0.155,0.699)	0.398 (0.155,0.824)
26			Min., Max.	-0.176, 2.301	-0.176, 2.301
27	CDVA_pre		N	900	1303	1.03743e-08
28			Mean±SD	0.121±0.281	0.057±0.217
29			Median (25%, 75%)	0.097 (-0.079,0.222)	-0.000 (-0.079,0.155)
30			Min., Max.	-0.176, 2.000	-0.176, 1.398
31	UDVA_post		N	876	1252	0.110041
32			Mean±SD	-0.025±0.151	-0.042±0.141
33			Median (25%, 75%)	-0.079 (-0.176,0.046)	-0.079 (-0.176,-0.000)
34			Min., Max.	-0.176, 0.699	-0.176, 2.301
35	CDVA_post		N	875	1251	0.0203034
36			Mean±SD	-0.126±0.081	-0.136±0.068
37			Median (25%, 75%)	-0.176 (-0.176,-0.079)	-0.176 (-0.176,-0.079)
38			Min., Max.	-0.176, 0.222	-0.176, 0.222
39	UIVA_pre		N	209	1086	0.251875
40			Mean±SD	0.579±0.313	0.609±0.340
41			Median (25%, 75%)	0.523 (0.398,0.824)	0.523 (0.398,0.824)
42			Min., Max.	-0.000, 1.523	-0.000, 1.523
43	CIVA_pre		N	210	1094	0.788405
44			Mean±SD	0.150±0.181	0.167±0.212
45			Median (25%, 75%)	0.097 (-0.000,0.222)	0.097 (-0.000,0.301)
46			Min., Max.	-0.079, 1.398	-0.352, 1.398
47	UIVA_post		N	232	1031	1.4667e-12
48			Mean±SD	0.311±0.185	0.217±0.180
49			Median (25%, 75%)	0.301 (0.222,0.398)	0.155 (0.046,0.301)
50			Min., Max.	-0.000, 1.000	-0.176, 0.824
51	CIVA_post		N	232	1033	0.000348882
52			Mean±SD	0.014±0.056	0.038±0.095
53			Median (25%, 75%)	-0.000 (-0.000,-0.000)	-0.000 (-0.000,0.046)
54			Min., Max.	-0.176, 0.301	-0.176, 0.523
55	UNVA_pre		N	888	1242	0.671464
56			Mean±SD	0.652±0.331	0.644±0.342
57			Median (25%, 75%)	0.699 (0.398,0.824)	0.699 (0.398,0.824)
58			Min., Max.	-0.000, 1.699	-0.000, 1.699
59	CNVA_pre		N	884	1227	0.0320918
60			Mean±SD	0.173±0.245	0.145±0.207
61			Median (25%, 75%)	0.097 (-0.000,0.222)	0.046 (-0.000,0.222)
62			Min., Max.	-0.000, 1.523	-0.176, 1.301
63	UNVA_post		N	826	1243	2.44408e-248
64			Mean±SD	0.537±0.229	0.118±0.138
65			Median (25%, 75%)	0.523 (0.398,0.699)	0.097 (-0.000,0.222)
66			Min., Max.	-0.176, 1.222	-0.079, 0.699
67	CNVA_post		N	827	1242	1.81807e-19
68			Mean±SD	0.016±0.053	0.039±0.083
69			Median (25%, 75%)	-0.000 (-0.000,-0.000)	-0.000 (-0.000,0.046)
70			Min., Max.	-0.079, 0.523	-0.176, 0.523
71	SPH_pre		N	832	1234	7.95296e-15
72			Mean±SD	0.328±3.156	-1.005±4.026
73			Median (25%, 75%)	1.250 (-0.750,2.250)	0.500 (-3.000,1.750)
74			Min., Max.	-20.000, 5.750	-19.000, 6.000
75	CYL_pre		N	705	989	0.119664
76			Mean±SD	-1.123±0.632	-1.072±0.602
77			Median (25%, 75%)	-1.000 (-1.500,-0.500)	-1.000 (-1.500,-0.500)
78			Min., Max.	-4.500, -0.250	-4.500, -0.250
79	AXIS_pre		N	705	989	0.21886
80			Mean±SD	91.099±31.642	92.917±37.802
81			Median (25%, 75%)	90.000 (80.000,100.000)	90.000 (75.000,110.000)
82			Min., Max.	5.000, 180.000	5.000, 180.000
83	SPH_post		N	683	987	0.330091
84			Mean±SD	0.570±0.517	0.585±0.458
85			Median (25%, 75%)	0.500 (0.250,0.750)	0.500 (0.250,0.750)
86			Min., Max.	-1.250, 2.250	-1.500, 2.250
87	AXIS_post		N	640	849	0.254362
88			Mean±SD	92.391±38.068	97.032±45.481
89			Median (25%, 75%)	90.000 (75.000,110.000)	90.000 (70.000,130.000)
90			Min., Max.	5.000, 180.000	5.000, 180.000
91	SPH(CIVA)_pre		N	209	1064	4.20427e-08
92			Mean±SD	2.330±3.250	0.974±3.874
93			Median (25%, 75%)	3.250 (1.500,4.250)	2.000 (-1.000,3.750)
94			Min., Max.	-14.250, 6.500	-17.000, 9.000
95	CYL(CIVA)_pre		N	169	824	0.239345
96			Mean±SD	-1.155±0.688	-1.077±0.618
97			Median (25%, 75%)	-1.000 (-1.500,-0.750)	-1.000 (-1.500,-0.500)
98			Min., Max.	-4.000, -0.250	-4.500, 0.000
99	AXIS(CIVA)_pre		N	168	823	0.408195
100			Mean±SD	90.179±28.119	94.089±38.446
101			Median (25%, 75%)	90.000 (80.000,100.000)	90.000 (77.500,110.000)
102			Min., Max.	10.000, 180.000	5.000, 180.000
103	SPH(CIVA)_post		N	232	965	1.89527e-05
104			Mean±SD	2.436±0.593	2.081±0.890
105			Median (25%, 75%)	2.250 (2.000,2.750)	2.250 (1.750,2.750)
106			Min., Max.	0.750, 4.000	-1.500, 4.000
107	CYL(CIVA)_post		N	189	683	1.1132e-11
108			Mean±SD	-1.085±0.586	-0.769±0.386
109			Median (25%, 75%)	-1.000 (-1.500,-0.500)	-0.750 (-1.000,-0.500)
110			Min., Max.	-2.750, -0.250	-2.500, -0.250
111	AXIS(CIVA)_post		N	189	682	0.793365
112			Mean±SD	94.286±32.204	98.453±45.252
113			Median (25%, 75%)	95.000 (80.000,110.000)	90.000 (70.000,130.000)
114			Min., Max.	10.000, 180.000	5.000, 180.000
115	SPH(CNVA)_pre		N	879	1208	5.58866e-14
116			Mean±SD	3.280±3.115	2.037±3.926
117			Median (25%, 75%)	4.000 (2.500,5.000)	3.250 (0.500,4.750)
118			Min., Max.	-18.500, 9.000	-16.000, 9.000
119	CYL(CNVA)_pre		N	698	940	0.128937
120			Mean±SD	-1.128±0.634	-1.081±0.618
121			Median (25%, 75%)	-1.000 (-1.500,-0.500)	-1.000 (-1.500,-0.500)
122			Min., Max.	-4.500, -0.250	-4.500, -0.250
123	AXIS(CNVA)_pre		N	697	940	0.186197
124			Mean±SD	91.277±31.516	93.346±37.972
125			Median (25%, 75%)	90.000 (80.000,100.000)	90.000 (75.000,110.000)
126			Min., Max.	5.000, 180.000	5.000, 180.000
127	SPH(CNVA)_post		N	827	997	1.91354e-200
128			Mean±SD	3.430±0.553	1.094±1.174
129			Median (25%, 75%)	3.500 (3.000,3.750)	0.750 (0.250,1.250)
130			Min., Max.	0.500, 5.250	-1.500, 5.000
131	CYL(CNVA)_post		N	604	823	1.28184e-09
132			Mean±SD	-0.964±0.528	-0.786±0.398
133			Median (25%, 75%)	-0.750 (-1.250,-0.500)	-0.750 (-1.000,-0.500)
134			Min., Max.	-3.000, -0.250	-2.500, -0.250
135	AXIS(CNVA)_post		N	604	823	0.127437
136			Mean±SD	91.772±37.845	97.649±45.448
137			Median (25%, 75%)	90.000 (70.000,110.000)	90.000 (70.000,130.000)
138			Min., Max.	5.000, 180.000	5.000, 180.000
139	WF_4_pre_O_Astigmatism		N	447	777	2.36909e-05
140			Mean±SD	-1.294±0.934	-1.130±0.967
141			Median (25%, 75%)	-1.141 (-1.678,-0.683)	-0.952 (-1.450,-0.548)
142			Min., Max.	-10.143, -0.012	-12.796, -0.046
143	WF_4_pre_O_TotalHOA		N	447	777	0.000171142
144			Mean±SD	0.298±0.240	0.272±0.274
145			Median (25%, 75%)	0.244 (0.180,0.325)	0.212 (0.156,0.308)
146			Min., Max.	0.067, 2.139	0.061, 3.923
147	WF_4_pre_O_Third		N	447	777	0.000351164
148			Mean±SD	0.248±0.216	0.225±0.249
149			Median (25%, 75%)	0.201 (0.139,0.276)	0.176 (0.124,0.250)
150			Min., Max.	0.040, 2.000	0.020, 3.617
151	WF_4_pre_O_Fourth		N	447	777	0.00501656
152			Mean±SD	0.152±0.123	0.139±0.129
153			Median (25%, 75%)	0.116 (0.079,0.180)	0.105 (0.072,0.160)
154			Min., Max.	0.022, 1.081	0.014, 1.626
155	WF_4_pre_O_Trefoil		N	447	777	0.00440362
156			Mean±SD	0.169±0.173	0.157±0.207
157			Median (25%, 75%)	0.134 (0.081,0.207)	0.115 (0.073,0.182)
158			Min., Max.	0.012, 1.687	0.003, 3.540
159	WF_4_pre_O_Coma		N	447	777	0.00725918
160			Mean±SD	0.162±0.153	0.144±0.155
161			Median (25%, 75%)	0.123 (0.080,0.191)	0.113 (0.071,0.171)
162			Min., Max.	0.011, 1.202	0.002, 2.565
163	WF_4_pre_O_Tetrafoil		N	447	777	2.99183e-06
164			Mean±SD	0.091±0.100	0.074±0.099
165			Median (25%, 75%)	0.065 (0.038,0.109)	0.050 (0.031,0.083)
166			Min., Max.	0.001, 0.886	0.002, 1.578
167	WF_4_pre_O_2ndAstig		N	447	777	0.00606804
168			Mean±SD	0.070±0.069	0.060±0.066
169			Median (25%, 75%)	0.049 (0.027,0.087)	0.043 (0.025,0.072)
170			Min., Max.	0.000, 0.595	0.001, 0.774
171	WF_4_pre_O_Spherical		N	447	777	0.637047
172			Mean±SD	0.055±0.086	0.055±0.099
173			Median (25%, 75%)	0.053 (0.005,0.096)	0.051 (0.011,0.099)
174			Min., Max.	-0.378, 0.466	-0.400, 0.860
175	WF_4_pre_C_Astigmatism		N	447	777	0.421094
176			Mean±SD	-0.882±0.604	-0.915±0.618
177			Median (25%, 75%)	-0.768 (-1.143,-0.436)	-0.789 (-1.192,-0.462)
178			Min., Max.	-4.864, -0.060	-4.301, -0.037
179	WF_4_pre_C_TotalHOA		N	447	777	1.11094e-06
180			Mean±SD	0.213±0.133	0.182±0.106
181			Median (25%, 75%)	0.178 (0.142,0.242)	0.163 (0.128,0.209)
182			Min., Max.	0.056, 1.179	0.056, 1.798
183	WF_4_pre_C_Third		N	447	777	1.87607e-05
184			Mean±SD	0.183±0.124	0.157±0.103
185			Median (25%, 75%)	0.158 (0.115,0.221)	0.140 (0.102,0.187)
186			Min., Max.	0.021, 1.121	0.009, 1.706
187	WF_4_pre_C_Fourth		N	447	777	0.00113509
188			Mean±SD	0.098±0.067	0.085±0.047
189			Median (25%, 75%)	0.083 (0.063,0.108)	0.076 (0.059,0.099)
190			Min., Max.	0.020, 0.581	0.017, 0.567
191	WF_4_pre_C_Trefoil		N	447	777	1.89572e-08
192			Mean±SD	0.134±0.101	0.107±0.085
193			Median (25%, 75%)	0.117 (0.070,0.171)	0.094 (0.057,0.136)
194			Min., Max.	0.007, 0.969	0.006, 1.401
195	WF_4_pre_C_Coma		N	447	777	0.361367
196			Mean±SD	0.112±0.090	0.104±0.076
197			Median (25%, 75%)	0.091 (0.059,0.138)	0.090 (0.057,0.129)
198			Min., Max.	0.005, 0.899	0.005, 0.974
199	WF_4_pre_C_Tetrafoil		N	447	777	0.000848929
200			Mean±SD	0.053±0.054	0.042±0.038
201			Median (25%, 75%)	0.038 (0.023,0.062)	0.034 (0.021,0.052)
202			Min., Max.	0.002, 0.439	0.001, 0.520
203	WF_4_pre_C_2ndAstig		N	447	777	0.00881535
204			Mean±SD	0.046±0.044	0.039±0.031
205			Median (25%, 75%)	0.035 (0.021,0.056)	0.031 (0.018,0.048)
206			Min., Max.	0.001, 0.329	0.002, 0.327
207	WF_4_pre_C_Spherical		N	447	777	0.592259
208			Mean±SD	0.049±0.044	0.047±0.039
209			Median (25%, 75%)	0.049 (0.023,0.072)	0.048 (0.024,0.069)
210			Min., Max.	-0.150, 0.299	-0.236, 0.269
211	WF_4_pre_I_Astigmatism		N	447	777	0.0286493
212			Mean±SD	-1.138±0.837	-1.076±0.931
213			Median (25%, 75%)	-1.003 (-1.383,-0.689)	-0.946 (-1.276,-0.648)
214			Min., Max.	-10.207, -0.093	-13.869, -0.053
215	WF_4_pre_I_TotalHOA		N	447	777	3.91876e-05
216			Mean±SD	0.260±0.257	0.233±0.291
217			Median (25%, 75%)	0.196 (0.136,0.262)	0.167 (0.115,0.248)
218			Min., Max.	0.056, 2.283	0.036, 3.922
219	WF_4_pre_I_Third		N	447	777	2.50338e-05
220			Mean±SD	0.210±0.234	0.185±0.264
221			Median (25%, 75%)	0.153 (0.104,0.218)	0.131 (0.088,0.192)
222			Min., Max.	0.028, 2.149	0.011, 3.706
223	WF_4_pre_I_Fourth		N	447	777	0.00425265
224			Mean±SD	0.140±0.124	0.130±0.135
225			Median (25%, 75%)	0.102 (0.070,0.162)	0.093 (0.060,0.150)
226			Min., Max.	0.018, 1.076	0.012, 1.705
227	WF_4_pre_I_Trefoil		N	447	777	0.00981766
228			Mean±SD	0.140±0.181	0.128±0.214
229			Median (25%, 75%)	0.097 (0.055,0.153)	0.082 (0.050,0.138)
230			Min., Max.	0.006, 1.819	0.002, 3.409
231	WF_4_pre_I_Coma		N	447	777	0.000107956
232			Mean±SD	0.140±0.164	0.118±0.166
233			Median (25%, 75%)	0.101 (0.060,0.153)	0.080 (0.048,0.132)
234			Min., Max.	0.005, 1.232	0.002, 2.624
235	WF_4_pre_I_Tetrafoil		N	447	777	0.000136204
236			Mean±SD	0.091±0.101	0.077±0.105
237			Median (25%, 75%)	0.062 (0.037,0.104)	0.052 (0.031,0.086)
238			Min., Max.	0.004, 0.855	0.002, 1.654
239	WF_4_pre_I_2ndAstig		N	447	777	0.000104296
240			Mean±SD	0.068±0.069	0.059±0.070
241			Median (25%, 75%)	0.046 (0.029,0.077)	0.039 (0.022,0.069)
242			Min., Max.	0.002, 0.637	0.001, 0.820
243	WF_4_pre_I_Spherical		N	447	777	0.571761
244			Mean±SD	0.006±0.085	0.008±0.100
245			Median (25%, 75%)	0.002 (-0.041,0.046)	0.004 (-0.036,0.049)
246			Min., Max.	-0.411, 0.407	-0.516, 0.816
247	WF_4_post_O_Astigmatism		N	581	953	3.99856e-09
248			Mean±SD	-1.021±0.711	-0.831±0.931
249			Median (25%, 75%)	-0.884 (-1.298,-0.564)	-0.718 (-1.083,-0.457)
250			Min., Max.	-9.187, -0.042	-25.265, -0.033
251	WF_4_post_O_TotalHOA		N	581	953	1.58982e-09
252			Mean±SD	0.223±0.160	0.194±0.191
253			Median (25%, 75%)	0.185 (0.139,0.260)	0.164 (0.122,0.215)
254			Min., Max.	0.064, 2.775	0.036, 3.875
255	WF_4_post_O_Third		N	581	953	1.1524e-07
256			Mean±SD	0.188±0.125	0.167±0.179
257			Median (25%, 75%)	0.160 (0.115,0.227)	0.141 (0.101,0.194)
258			Min., Max.	0.038, 1.840	0.021, 3.672
259	WF_4_post_O_Fourth		N	581	953	2.41875e-07
260			Mean±SD	0.107±0.114	0.089±0.078
261			Median (25%, 75%)	0.084 (0.057,0.120)	0.071 (0.052,0.099)
262			Min., Max.	0.010, 2.077	0.014, 1.238
263	WF_4_post_O_Trefoil		N	581	953	4.76045e-05
264			Mean±SD	0.137±0.095	0.121±0.114
265			Median (25%, 75%)	0.118 (0.074,0.175)	0.102 (0.064,0.150)
266			Min., Max.	0.006, 0.844	0.004, 2.043
267	WF_4_post_O_Coma		N	581	953	3.24035e-06
268			Mean±SD	0.115±0.099	0.102±0.148
269			Median (25%, 75%)	0.097 (0.061,0.143)	0.080 (0.050,0.124)
270			Min., Max.	0.007, 1.635	0.001, 3.506
271	WF_4_post_O_Tetrafoil		N	581	953	0.000192759
272			Mean±SD	0.064±0.058	0.055±0.053
273			Median (25%, 75%)	0.052 (0.031,0.080)	0.046 (0.027,0.066)
274			Min., Max.	0.002, 0.720	0.003, 1.002
275	WF_4_post_O_2ndAstig		N	581	953	9.4941e-05
276			Mean±SD	0.053±0.093	0.043±0.044
277			Median (25%, 75%)	0.036 (0.022,0.063)	0.033 (0.019,0.051)
278			Min., Max.	0.001, 1.992	0.002, 0.501
279	WF_4_post_O_Spherical		N	581	953	1.10329e-05
280			Mean±SD	0.033±0.065	0.023±0.062
281			Median (25%, 75%)	0.024 (-0.001,0.056)	0.013 (-0.011,0.045)
282			Min., Max.	-0.553, 0.394	-0.528, 0.586
283	WF_4_post_C_Astigmatism		N	581	953	0.0034967
284			Mean±SD	-0.998±0.631	-0.873±0.501
285			Median (25%, 75%)	-0.858 (-1.303,-0.540)	-0.811 (-1.123,-0.498)
286			Min., Max.	-3.697, -0.023	-2.873, -0.006
287	WF_4_post_C_TotalHOA		N	581	953	1.05059e-06
288			Mean±SD	0.233±0.127	0.204±0.105
289			Median (25%, 75%)	0.205 (0.155,0.269)	0.186 (0.142,0.237)
290			Min., Max.	0.061, 1.199	0.049, 1.328
291	WF_4_post_C_Third		N	581	953	8.89404e-06
292			Mean±SD	0.201±0.123	0.174±0.100
293			Median (25%, 75%)	0.176 (0.125,0.241)	0.159 (0.111,0.212)
294			Min., Max.	0.018, 1.175	0.025, 1.305
295	WF_4_post_C_Fourth		N	581	953	0.00120197
296			Mean±SD	0.107±0.059	0.098±0.054
297			Median (25%, 75%)	0.094 (0.071,0.128)	0.089 (0.067,0.114)
298			Min., Max.	0.017, 0.744	0.023, 0.659
299	WF_4_post_C_Trefoil		N	581	953	1.16303e-05
300			Mean±SD	0.155±0.102	0.131±0.086
301			Median (25%, 75%)	0.136 (0.081,0.204)	0.117 (0.074,0.169)
302			Min., Max.	0.002, 0.747	0.003, 0.952
303	WF_4_post_C_Coma		N	581	953	0.0385171
304			Mean±SD	0.112±0.092	0.100±0.075
305			Median (25%, 75%)	0.092 (0.057,0.144)	0.086 (0.055,0.129)
306			Min., Max.	0.006, 1.030	0.002, 1.078
307	WF_4_post_C_Tetrafoil		N	581	953	1.95132e-06
308			Mean±SD	0.069±0.047	0.059±0.045
309			Median (25%, 75%)	0.059 (0.039,0.085)	0.049 (0.029,0.076)
310			Min., Max.	0.002, 0.399	0.001, 0.497
311	WF_4_post_C_2ndAstig		N	581	953	0.00157743
312			Mean±SD	0.047±0.042	0.039±0.030
313			Median (25%, 75%)	0.037 (0.021,0.060)	0.032 (0.020,0.051)
314			Min., Max.	0.001, 0.490	0.001, 0.224
315	WF_4_post_C_Spherical		N	581	953	0.0455414
316			Mean±SD	0.045±0.045	0.048±0.047
317			Median (25%, 75%)	0.043 (0.021,0.068)	0.047 (0.026,0.070)
318			Min., Max.	-0.131, 0.472	-0.356, 0.651
319	WF_4_post_I_Astigmatism		N	581	953	1.39237e-07
320			Mean±SD	-0.673±0.514	-0.606±0.874
321			Median (25%, 75%)	-0.610 (-0.800,-0.439)	-0.531 (-0.712,-0.391)
322			Min., Max.	-9.345, -0.035	-24.977, -0.061
323	WF_4_post_I_TotalHOA		N	581	953	0.00209853
324			Mean±SD	0.171±0.163	0.157±0.195
325			Median (25%, 75%)	0.129 (0.100,0.190)	0.120 (0.098,0.159)
326			Min., Max.	0.038, 2.538	0.037, 3.902
327	WF_4_post_I_Third		N	581	953	0.00171694
328			Mean±SD	0.133±0.127	0.123±0.182
329			Median (25%, 75%)	0.101 (0.074,0.150)	0.094 (0.067,0.131)
330			Min., Max.	0.008, 1.628	0.021, 3.684
331	WF_4_post_I_Fourth		N	581	953	0.768237
332			Mean±SD	0.099±0.112	0.091±0.080
333			Median (25%, 75%)	0.073 (0.054,0.102)	0.074 (0.058,0.093)
334			Min., Max.	0.015, 1.947	0.014, 1.285
335	WF_4_post_I_Trefoil		N	581	953	0.000164438
336			Mean±SD	0.086±0.087	0.076±0.111
337			Median (25%, 75%)	0.061 (0.039,0.100)	0.055 (0.032,0.086)
338			Min., Max.	0.003, 0.870	0.002, 2.102
339	WF_4_post_I_Coma		N	581	953	0.276016
340			Mean±SD	0.091±0.103	0.088±0.150
341			Median (25%, 75%)	0.071 (0.044,0.108)	0.068 (0.044,0.100)
342			Min., Max.	0.001, 1.376	0.003, 3.505
343	WF_4_post_I_Tetrafoil		N	581	953	0.000478173
344			Mean±SD	0.058±0.062	0.050±0.061
345			Median (25%, 75%)	0.042 (0.024,0.070)	0.037 (0.020,0.058)
346			Min., Max.	0.000, 0.801	0.001, 1.022
347	WF_4_post_I_2ndAstig		N	581	953	0.00277613
348			Mean±SD	0.048±0.089	0.038±0.044
349			Median (25%, 75%)	0.031 (0.019,0.053)	0.028 (0.017,0.044)
350			Min., Max.	0.001, 1.837	0.001, 0.532
351	WF_4_post_I_Spherical		N	581	953	5.81719e-09
352			Mean±SD	-0.011±0.069	-0.025±0.066
353			Median (25%, 75%)	-0.020 (-0.049,0.017)	-0.035 (-0.060,-0.000)
354			Min., Max.	-0.597, 0.353	-0.568, 0.477
355	WF_6_pre_O_Astigmatism		N	381	696	4.31618e-07
356			Mean±SD	-2.026±2.457	-1.551±1.746
357			Median (25%, 75%)	-1.488 (-2.288,-0.866)	-1.145 (-1.819,-0.632)
358			Min., Max.	-32.589, -0.005	-18.725, -0.039
359	WF_6_pre_O_TotalHOA		N	381	696	7.22999e-09
360			Mean±SD	1.861±2.144	1.429±1.567
361			Median (25%, 75%)	1.171 (0.748,2.151)	0.883 (0.626,1.517)
362			Min., Max.	0.303, 24.230	0.240, 15.043
363	WF_6_pre_O_Third		N	381	696	1.91022e-06
364			Mean±SD	1.032±1.441	0.802±0.964
365			Median (25%, 75%)	0.652 (0.431,1.120)	0.535 (0.377,0.860)
366			Min., Max.	0.075, 19.506	0.116, 9.895
367	WF_6_pre_O_Fourth		N	381	696	7.67125e-08
368			Mean±SD	1.281±1.523	0.967±1.194
369			Median (25%, 75%)	0.749 (0.442,1.581)	0.532 (0.365,1.100)
370			Min., Max.	0.104, 13.165	0.069, 12.347
371	WF_6_pre_O_Trefoil		N	381	696	5.45687e-05
372			Mean±SD	0.668±1.101	0.512±0.732
373			Median (25%, 75%)	0.399 (0.222,0.749)	0.319 (0.192,0.558)
374			Min., Max.	0.030, 14.293	0.011, 7.942
375	WF_6_pre_O_Coma		N	381	696	0.000403034
376			Mean±SD	0.714±0.986	0.561±0.678
377			Median (25%, 75%)	0.441 (0.276,0.862)	0.387 (0.239,0.620)
378			Min., Max.	0.028, 13.274	0.020, 6.689
379	WF_6_pre_O_Tetrafoil		N	381	696	2.31144e-07
380			Mean±SD	0.642±0.982	0.480±0.807
381			Median (25%, 75%)	0.280 (0.146,0.791)	0.195 (0.096,0.483)
382			Min., Max.	0.017, 9.940	0.007, 8.549
383	WF_6_pre_O_2ndAstig		N	381	696	1.63924e-07
384			Mean±SD	0.617±0.920	0.424±0.696
385			Median (25%, 75%)	0.273 (0.141,0.662)	0.184 (0.107,0.408)
386			Min., Max.	0.010, 7.857	0.004, 7.966
387	WF_6_pre_O_Spherical		N	381	696	1.39011e-06
388			Mean±SD	0.638±0.975	0.415±0.802
389			Median (25%, 75%)	0.448 (0.258,0.810)	0.339 (0.152,0.565)
390			Min., Max.	-3.808, 7.346	-4.432, 4.404
391	WF_6_pre_C_Astigmatism		N	381	696	0.796839
392			Mean±SD	-2.048±24.659	-0.658±0.494
393			Median (25%, 75%)	-0.549 (-0.832,-0.347)	-0.555 (-0.847,-0.319)
394			Min., Max.	-479.431, -0.016	-4.425, -0.019
395	WF_6_pre_C_TotalHOA		N	381	696	1.4273e-07
396			Mean±SD	1.270±9.916	0.516±0.389
397			Median (25%, 75%)	0.497 (0.417,0.607)	0.452 (0.389,0.538)
398			Min., Max.	0.199, 179.857	0.142, 6.656
399	WF_6_pre_C_Third		N	381	696	0.0189263
400			Mean±SD	0.761±5.188	0.351±0.271
401			Median (25%, 75%)	0.323 (0.239,0.441)	0.307 (0.227,0.408)
402			Min., Max.	0.083, 90.275	0.058, 4.059
403	WF_6_pre_C_Fourth		N	381	696	6.16921e-11
404			Mean±SD	0.779±5.898	0.327±0.218
405			Median (25%, 75%)	0.334 (0.285,0.407)	0.300 (0.251,0.360)
406			Min., Max.	0.092, 107.968	0.081, 3.731
407	WF_6_pre_C_Trefoil		N	381	696	2.45435e-06
408			Mean±SD	0.526±3.668	0.215±0.219
409			Median (25%, 75%)	0.218 (0.134,0.309)	0.168 (0.107,0.273)
410			Min., Max.	0.012, 63.428	0.012, 3.137
411	WF_6_pre_C_Coma		N	381	696	0.61216
412			Mean±SD	0.520±3.674	0.250±0.198
413			Median (25%, 75%)	0.217 (0.137,0.325)	0.212 (0.137,0.315)
414			Min., Max.	0.011, 64.238	0.010, 2.611
415	WF_6_pre_C_Tetrafoil		N	381	696	5.20212e-07
416			Mean±SD	0.387±3.706	0.099±0.148
417			Median (25%, 75%)	0.087 (0.057,0.132)	0.071 (0.045,0.111)
418			Min., Max.	0.004, 67.342	0.002, 2.490
419	WF_6_pre_C_2ndAstig		N	381	696	0.000170344
420			Mean±SD	0.369±3.756	0.091±0.136
421			Median (25%, 75%)	0.079 (0.053,0.128)	0.068 (0.043,0.105)
422			Min., Max.	0.004, 68.824	0.001, 2.255
423	WF_6_pre_C_Spherical		N	381	696	3.06063e-06
424			Mean±SD	0.467±2.654	0.276±0.141
425			Median (25%, 75%)	0.303 (0.238,0.367)	0.267 (0.212,0.330)
426			Min., Max.	-2.258, 48.841	-0.385, 1.755
427	WF_6_pre_I_Astigmatism		N	381	696	8.96545e-07
428			Mean±SD	-2.775±16.386	-1.445±1.754
429			Median (25%, 75%)	-1.257 (-1.878,-0.853)	-1.026 (-1.524,-0.665)
430			Min., Max.	-314.419, -0.101	-17.393, -0.023
431	WF_6_pre_I_TotalHOA		N	381	696	1.63866e-08
432			Mean±SD	2.344±9.868	1.292±1.639
433			Median (25%, 75%)	0.932 (0.546,2.175)	0.662 (0.427,1.470)
434			Min., Max.	0.190, 175.869	0.165, 15.149
435	WF_6_pre_I_Third		N	381	696	3.09175e-07
436			Mean±SD	1.269±5.140	0.703±1.012
437			Median (25%, 75%)	0.476 (0.321,1.073)	0.381 (0.256,0.746)
438			Min., Max.	0.079, 85.799	0.061, 10.019
439	WF_6_pre_I_Fourth		N	381	696	1.178e-06
440			Mean±SD	1.513±5.903	0.852±1.223
441			Median (25%, 75%)	0.583 (0.262,1.388)	0.381 (0.206,1.005)
442			Min., Max.	0.067, 105.433	0.024, 12.492
443	WF_6_pre_I_Trefoil		N	381	696	3.92111e-05
444			Mean±SD	0.834±3.576	0.444±0.761
445			Median (25%, 75%)	0.285 (0.155,0.715)	0.218 (0.122,0.436)
446			Min., Max.	0.009, 58.497	0.007, 8.008
447	WF_6_pre_I_Coma		N	381	696	1.64288e-06
448			Mean±SD	0.895±3.707	0.494±0.706
449			Median (25%, 75%)	0.369 (0.222,0.741)	0.292 (0.171,0.530)
450			Min., Max.	0.020, 62.766	0.012, 6.748
451	WF_6_pre_I_Tetrafoil		N	381	696	2.23904e-07
452			Mean±SD	0.869±3.674	0.479±0.819
453			Median (25%, 75%)	0.276 (0.139,0.781)	0.179 (0.091,0.480)
454			Min., Max.	0.018, 65.171	0.004, 8.643
455	WF_6_pre_I_2ndAstig		N	381	696	3.52106e-07
456			Mean±SD	0.838±3.743	0.412±0.706
457			Median (25%, 75%)	0.241 (0.115,0.715)	0.158 (0.080,0.392)
458			Min., Max.	0.010, 66.886	0.002, 7.959
459	WF_6_pre_I_Spherical		N	381	696	5.46402e-05
460			Mean±SD	0.171±2.855	0.139±0.797
461			Median (25%, 75%)	0.127 (-0.029,0.526)	0.071 (-0.113,0.286)
462			Min., Max.	-48.940, 7.078	-4.655, 4.188
463	WF_6_post_O_Astigmatism		N	500	868	2.27621e-07
464			Mean±SD	-1.446±1.370	-1.247±1.502
465			Median (25%, 75%)	-1.063 (-1.833,-0.656)	-0.880 (-1.349,-0.504)
466			Min., Max.	-14.685, -0.059	-19.458, -0.013
467	WF_6_post_O_TotalHOA		N	500	868	9.69133e-08
468			Mean±SD	1.531±1.367	1.332±1.380
469			Median (25%, 75%)	1.073 (0.684,1.977)	0.848 (0.558,1.508)
470			Min., Max.	0.306, 16.364	0.222, 13.557
471	WF_6_post_O_Third		N	500	868	1.76735e-07
472			Mean±SD	0.835±0.722	0.725±0.805
473			Median (25%, 75%)	0.650 (0.426,0.999)	0.527 (0.350,0.822)
474			Min., Max.	0.078, 8.743	0.063, 11.210
475	WF_6_post_O_Fourth		N	500	868	1.32001e-06
476			Mean±SD	1.084±1.145	0.941±1.107
477			Median (25%, 75%)	0.696 (0.366,1.493)	0.500 (0.283,1.165)
478			Min., Max.	0.101, 13.125	0.065, 8.593
479	WF_6_post_O_Trefoil		N	500	868	1.72659e-05
480			Mean±SD	0.568±0.514	0.487±0.515
481			Median (25%, 75%)	0.434 (0.258,0.684)	0.360 (0.230,0.576)
482			Min., Max.	0.041, 5.906	0.005, 6.808
483	WF_6_post_O_Coma		N	500	868	1.02857e-05
484			Mean±SD	0.552±0.572	0.486±0.659
485			Median (25%, 75%)	0.387 (0.236,0.681)	0.321 (0.187,0.542)
486			Min., Max.	0.013, 6.447	0.001, 8.906
487	WF_6_post_O_Tetrafoil		N	500	868	2.90731e-06
488			Mean±SD	0.605±0.718	0.499±0.621
489			Median (25%, 75%)	0.350 (0.198,0.772)	0.268 (0.145,0.568)
490			Min., Max.	0.021, 8.820	0.002, 4.887
491	WF_6_post_O_2ndAstig		N	500	868	8.67343e-07
492			Mean±SD	0.552±0.705	0.461±0.619
493			Median (25%, 75%)	0.324 (0.149,0.696)	0.221 (0.106,0.554)
494			Min., Max.	0.012, 8.209	0.002, 4.519
495	WF_6_post_O_Spherical		N	500	868	0.361902
496			Mean±SD	0.453±0.774	0.483±0.804
497			Median (25%, 75%)	0.255 (0.069,0.686)	0.237 (0.049,0.600)
498			Min., Max.	-5.204, 5.230	-1.726, 5.802
499	WF_6_post_C_Astigmatism		N	500	868	0.00327727
500			Mean±SD	-0.740±1.021	-0.623±0.433
501			Median (25%, 75%)	-0.605 (-0.886,-0.383)	-0.559 (-0.808,-0.349)
502			Min., Max.	-20.864, -0.031	-5.850, -0.030
503	WF_6_post_C_TotalHOA		N	500	868	1.93177e-11
504			Mean±SD	0.704±1.285	0.580±0.435
505			Median (25%, 75%)	0.569 (0.466,0.690)	0.508 (0.427,0.617)
506			Min., Max.	0.276, 27.525	0.231, 8.094
507	WF_6_post_C_Third		N	500	868	4.44298e-06
508			Mean±SD	0.474±0.894	0.390±0.310
509			Median (25%, 75%)	0.379 (0.275,0.515)	0.340 (0.248,0.446)
510			Min., Max.	0.071, 19.181	0.065, 5.241
511	WF_6_post_C_Fourth		N	500	868	4.18023e-14
512			Mean±SD	0.440±0.719	0.368±0.249
513			Median (25%, 75%)	0.368 (0.318,0.436)	0.330 (0.280,0.390)
514			Min., Max.	0.165, 15.422	0.148, 4.972
515	WF_6_post_C_Trefoil		N	500	868	7.55914e-06
516			Mean±SD	0.348±0.636	0.278±0.236
517			Median (25%, 75%)	0.281 (0.174,0.406)	0.240 (0.152,0.335)
518			Min., Max.	0.019, 13.510	0.009, 3.059
519	WF_6_post_C_Coma		N	500	868	0.100543
520			Mean±SD	0.288±0.646	0.245±0.235
521			Median (25%, 75%)	0.216 (0.139,0.319)	0.203 (0.131,0.303)
522			Min., Max.	0.010, 13.616	0.007, 4.256
523	WF_6_post_C_Tetrafoil		N	500	868	1.95673e-06
524			Mean±SD	0.212±0.466	0.169±0.180
525			Median (25%, 75%)	0.160 (0.106,0.232)	0.131 (0.085,0.203)
526			Min., Max.	0.004, 9.732	0.003, 3.004
527	WF_6_post_C_2ndAstig		N	500	868	0.0172682
528			Mean±SD	0.134±0.457	0.100±0.158
529			Median (25%, 75%)	0.079 (0.047,0.127)	0.073 (0.046,0.112)
530			Min., Max.	0.001, 9.582	0.001, 2.983
531	WF_6_post_C_Spherical		N	500	868	3.98558e-07
532			Mean±SD	0.321±0.345	0.274±0.162
533			Median (25%, 75%)	0.298 (0.243,0.357)	0.271 (0.221,0.328)
534			Min., Max.	-1.112, 7.163	-2.607, 1.469
535	WF_6_post_I_Astigmatism		N	500	868	3.41176e-08
536			Mean±SD	-1.206±1.474	-1.044±1.534
537			Median (25%, 75%)	-0.785 (-1.418,-0.447)	-0.559 (-1.078,-0.344)
538			Min., Max.	-15.004, -0.027	-18.812, -0.038
539	WF_6_post_I_TotalHOA		N	500	868	2.20791e-07
540			Mean±SD	1.439±1.723	1.217±1.423
541			Median (25%, 75%)	0.938 (0.521,1.848)	0.632 (0.429,1.389)
542			Min., Max.	0.202, 23.896	0.224, 13.532
543	WF_6_post_I_Third		N	500	868	2.08751e-05
544			Mean±SD	0.756±1.078	0.629±0.847
545			Median (25%, 75%)	0.482 (0.280,0.884)	0.383 (0.243,0.687)
546			Min., Max.	0.045, 17.384	0.030, 11.317
547	WF_6_post_I_Fourth		N	500	868	7.64742e-07
548			Mean±SD	1.012±1.214	0.869±1.093
549			Median (25%, 75%)	0.603 (0.306,1.347)	0.388 (0.263,1.014)
550			Min., Max.	0.099, 13.179	0.086, 8.656
551	WF_6_post_I_Trefoil		N	500	868	4.27881e-05
552			Mean±SD	0.472±0.760	0.379±0.545
553			Median (25%, 75%)	0.284 (0.139,0.560)	0.215 (0.112,0.434)
554			Min., Max.	0.010, 12.346	0.002, 6.931
555	WF_6_post_I_Coma		N	500	868	0.00246988
556			Mean±SD	0.541±0.800	0.465±0.676
557			Median (25%, 75%)	0.334 (0.195,0.623)	0.286 (0.169,0.496)
558			Min., Max.	0.008, 12.239	0.009, 8.946
559	WF_6_post_I_Tetrafoil		N	500	868	3.55183e-07
560			Mean±SD	0.587±0.793	0.466±0.639
561			Median (25%, 75%)	0.301 (0.148,0.743)	0.210 (0.097,0.550)
562			Min., Max.	0.017, 8.726	0.004, 4.979
563	WF_6_post_I_2ndAstig		N	500	868	1.94301e-06
564			Mean±SD	0.541±0.756	0.455±0.645
565			Median (25%, 75%)	0.303 (0.136,0.666)	0.203 (0.088,0.552)
566			Min., Max.	0.011, 8.249	0.004, 4.627
567	WF_6_post_I_Spherical		N	500	868	0.651371
568			Mean±SD	0.132±0.803	0.209±0.810
569			Median (25%, 75%)	-0.057 (-0.225,0.376)	-0.041 (-0.207,0.272)
570			Min., Max.	-5.432, 5.111	-2.038, 5.647
571	Pupil Diameter_pre		N	513	860	4.91111e-06
572			Mean±SD	4.523±0.847	4.743±0.919
573			Median (25%, 75%)	4.462 (3.912,5.056)	4.736 (4.045,5.391)
574			Min., Max.	2.344, 7.028	2.198, 7.916
575	Pupil Diameter_post		N	592	980	2.52286e-10
576			Mean±SD	4.190±0.811	4.480±0.871
577			Median (25%, 75%)	4.135 (3.636,4.723)	4.414 (3.880,5.014)
578			Min., Max.	2.037, 6.820	2.262, 8.014
579	C_63_pre		N	886	1249	1.54096e-26
580			Mean±SD	0.054±0.067	0.037±0.042
581			Median (25%, 75%)	0.030 (0.030,0.060)	0.030 (0.020,0.040)
582			Min., Max.	0.010, 0.500	0.010, 0.500
583	C_40_pre		N	886	1249	7.12936e-32
584			Mean±SD	0.068±0.072	0.048±0.057
585			Median (25%, 75%)	0.040 (0.030,0.080)	0.030 (0.020,0.060)
586			Min., Max.	0.010, 0.500	0.010, 0.500
587	C_25_pre		N	886	1249	2.31386e-30
588			Mean±SD	0.093±0.099	0.066±0.077
589			Median (25%, 75%)	0.060 (0.040,0.110)	0.040 (0.030,0.080)
590			Min., Max.	0.010, 0.500	0.010, 0.500
591	C_16_pre		N	886	1249	3.73969e-27
592			Mean±SD	0.144±0.121	0.105±0.101
593			Median (25%, 75%)	0.110 (0.060,0.160)	0.060 (0.040,0.110)
594			Min., Max.	0.014, 0.500	0.014, 0.500
595	C_10_pre		N	886	1249	5.13889e-24
596			Mean±SD	0.256±0.148	0.197±0.138
597			Median (25%, 75%)	0.230 (0.110,0.320)	0.160 (0.080,0.230)
598			Min., Max.	0.040, 0.500	0.014, 0.500
599	C_07_pre		N	883	1247	1.12908e-20
600			Mean±SD	0.406±0.121	0.350±0.139
601			Median (25%, 75%)	0.450 (0.320,0.500)	0.320 (0.230,0.500)
602			Min., Max.	0.060, 0.500	0.020, 0.500
603	C_63_post		N	844	1167	0.00715177
604			Mean±SD	0.028±0.021	0.028±0.020
605			Median (25%, 75%)	0.020 (0.020,0.030)	0.030 (0.020,0.030)
606			Min., Max.	0.010, 0.320	0.010, 0.500
607	C_40_post		N	844	1167	3.13003e-30
608			Mean±SD	0.032±0.022	0.039±0.019
609			Median (25%, 75%)	0.030 (0.020,0.040)	0.030 (0.030,0.040)
610			Min., Max.	0.010, 0.230	0.010, 0.320
611	C_25_post		N	844	1167	2.86319e-60
612			Mean±SD	0.040±0.032	0.054±0.026
613			Median (25%, 75%)	0.030 (0.030,0.040)	0.060 (0.040,0.060)
614			Min., Max.	0.010, 0.500	0.014, 0.320
615	C_16_post		N	844	1167	3.98722e-83
616			Mean±SD	0.062±0.050	0.092±0.049
617			Median (25%, 75%)	0.060 (0.040,0.060)	0.080 (0.060,0.110)
618			Min., Max.	0.014, 0.500	0.020, 0.500
619	C_10_post		N	844	1167	6.52281e-83
620			Mean±SD	0.120±0.087	0.182±0.094
621			Median (25%, 75%)	0.110 (0.060,0.160)	0.160 (0.110,0.230)
622			Min., Max.	0.030, 0.500	0.030, 0.500
623	C_07_post		N	844	1164	8.50723e-64
624			Mean±SD	0.255±0.127	0.357±0.123
625			Median (25%, 75%)	0.230 (0.160,0.320)	0.320 (0.230,0.500)
626			Min., Max.	0.000, 0.500	0.060, 0.500
627	G_63_pre		N	830	1234	3.91244e-40
628			Mean±SD	0.113±0.110	0.075±0.094
629			Median (25%, 75%)	0.080 (0.040,0.110)	0.040 (0.030,0.080)
630			Min., Max.	0.000, 0.500	0.010, 0.500
631	G_40_pre		N	830	1234	3.32389e-38
632			Mean±SD	0.139±0.119	0.091±0.100
633			Median (25%, 75%)	0.110 (0.060,0.160)	0.060 (0.030,0.110)
634			Min., Max.	0.000, 0.500	0.010, 0.500
635	G_25_pre		N	830	1234	1.35056e-42
636			Mean±SD	0.186±0.147	0.120±0.124
637			Median (25%, 75%)	0.110 (0.080,0.230)	0.070 (0.040,0.160)
638			Min., Max.	0.000, 0.500	0.010, 0.500
639	G_16_pre		N	829	1234	6.06518e-40
640			Mean±SD	0.259±0.162	0.174±0.148
641			Median (25%, 75%)	0.230 (0.110,0.450)	0.110 (0.060,0.230)
642			Min., Max.	0.000, 0.500	0.010, 0.500
643	G_10_pre		N	829	1234	5.34718e-36
644			Mean±SD	0.365±0.151	0.274±0.163
645			Median (25%, 75%)	0.450 (0.230,0.500)	0.230 (0.110,0.450)
646			Min., Max.	0.000, 0.500	0.010, 0.500
647	G_07_pre		N	828	1233	1.06799e-28
648			Mean±SD	0.459±0.089	0.403±0.127
649			Median (25%, 75%)	0.500 (0.450,0.500)	0.500 (0.320,0.500)
650			Min., Max.	0.000, 0.500	0.010, 0.500
651	G_63_post		N	843	1167	5.07543e-17
652			Mean±SD	0.044±0.035	0.034±0.026
653			Median (25%, 75%)	0.040 (0.030,0.060)	0.030 (0.020,0.040)
654			Min., Max.	0.010, 0.320	0.010, 0.500
655	G_40_post		N	843	1167	0.593519
656			Mean±SD	0.052±0.048	0.048±0.033
657			Median (25%, 75%)	0.040 (0.030,0.060)	0.040 (0.030,0.060)
658			Min., Max.	0.010, 0.450	0.010, 0.450
659	G_25_post		N	843	1167	3.59326e-07
660			Mean±SD	0.067±0.064	0.069±0.046
661			Median (25%, 75%)	0.060 (0.040,0.080)	0.060 (0.040,0.080)
662			Min., Max.	0.010, 0.500	0.010, 0.500
663	G_16_post		N	843	1167	2.51393e-21
664			Mean±SD	0.101±0.089	0.118±0.076
665			Median (25%, 75%)	0.080 (0.060,0.110)	0.110 (0.060,0.160)
666			Min., Max.	0.010, 0.500	0.010, 0.500
667	G_10_post		N	843	1167	9.34751e-23
668			Mean±SD	0.181±0.120	0.224±0.119
669			Median (25%, 75%)	0.160 (0.110,0.230)	0.230 (0.160,0.320)
670			Min., Max.	0.010, 0.500	0.010, 0.500
671	G_07_post		N	842	1167	1.3385e-23
672			Mean±SD	0.331±0.136	0.392±0.118
673			Median (25%, 75%)	0.320 (0.230,0.450)	0.450 (0.320,0.500)
674			Min., Max.	0.010, 0.500	0.010, 0.500
675	General_Health_pre		N	401	546	8.27243e-07
676			Mean±SD	56.872±13.990	60.219±14.566
677			Median (25%, 75%)	60.000 (50.000,65.000)	60.000 (50.000,65.000)
678			Min., Max.	10.000, 100.000	10.000, 100.000
679	General_Vision_pre		N	401	546	0.332726
680			Mean±SD	58.854±14.049	59.419±14.956
681			Median (25%, 75%)	60.000 (50.000,70.000)	60.000 (50.000,70.000)
682			Min., Max.	20.000, 90.000	20.000, 90.000
683	Peripheral_Vision_pre		N	394	544	0.002928
684			Mean±SD	79.848±21.803	77.089±21.589
685			Median (25%, 75%)	75.000 (75.000,100.000)	75.000 (50.000,100.000)
686			Min., Max.	25.000, 100.000	0.000, 100.000
687	Ocular_Pain_pre		N	400	546	1.51184e-07
688			Mean±SD	85.117±18.094	81.325±18.505
689			Median (25%, 75%)	88.000 (75.000,100.000)	88.000 (75.000,100.000)
690			Min., Max.	25.000, 100.000	13.000, 100.000
691	Color_Vision_pre		N	391	543	0.358566
692			Mean±SD	92.752±12.034	93.100±12.261
693			Median (25%, 75%)	100.000 (75.000,100.000)	100.000 (75.000,100.000)
694			Min., Max.	50.000, 100.000	50.000, 100.000
695	Role_Limitation_pre		N	400	546	0.00558752
696			Mean±SD	86.647±16.749	85.081±16.555
697			Median (25%, 75%)	94.000 (75.000,100.000)	88.000 (75.000,100.000)
698			Min., Max.	0.000, 100.000	13.000, 100.000
699	Mental_Health_pre		N	401	546	1.84033e-05
700			Mean±SD	80.238±19.068	77.735±17.927
701			Median (25%, 75%)	85.000 (70.000,95.000)	80.000 (70.000,90.000)
702			Min., Max.	0.000, 100.000	5.000, 100.000
703	Social_Function_pre		N	401	546	0.4125
704			Mean±SD	89.878±12.097	89.526±12.089
705			Median (25%, 75%)	92.000 (83.000,100.000)	92.000 (83.000,100.000)
706			Min., Max.	25.000, 100.000	33.000, 100.000
707	Dependency__pre		N	401	546	0.491217
708			Mean±SD	91.722±15.205	92.128±13.924
709			Median (25%, 75%)	100.000 (88.000,100.000)	100.000 (88.000,100.000)
710			Min., Max.	0.000, 100.000	0.000, 100.000
711	Near_Vision_pre		N	401	546	0.00782288
712			Mean±SD	78.214±15.997	77.096±14.148
713			Median (25%, 75%)	79.000 (71.000,90.000)	79.000 (67.000,88.000)
714			Min., Max.	13.000, 100.000	35.000, 100.000
715	Driving_General_pre		N	262	461	0.0825076
716			Mean±SD	73.534±20.546	72.341±18.157
717			Median (25%, 75%)	75.000 (67.000,88.000)	75.000 (63.000,83.000)
718			Min., Max.	0.000, 100.000	0.000, 100.000
719	Distance_Vision_pre		N	401	546	0.0100369
720			Mean±SD	78.633±15.866	77.313±14.493
721			Median (25%, 75%)	79.000 (69.000,92.000)	79.000 (67.000,88.000)
722			Min., Max.	25.000, 100.000	25.000, 100.000
723	General_Health_post		N	356	531	6.81995e-10
724			Mean±SD	59.138±15.520	63.857±15.766
725			Median (25%, 75%)	60.000 (50.000,68.000)	65.000 (55.000,78.000)
726			Min., Max.	15.000, 100.000	0.000, 100.000
727	General_Vision_post		N	356	531	0.937862
728			Mean±SD	79.733±11.468	79.388±12.362
729			Median (25%, 75%)	80.000 (75.000,85.000)	80.000 (75.000,85.000)
730			Min., Max.	25.000, 100.000	25.000, 100.000
731	Peripheral_Vision_post		N	353	531	0.23336
732			Mean±SD	92.564±13.823	91.808±14.440
733			Median (25%, 75%)	100.000 (100.000,100.000)	100.000 (75.000,100.000)
734			Min., Max.	50.000, 100.000	25.000, 100.000
735	Ocular_Pain_post		N	356	531	0.00255642
736			Mean±SD	88.874±14.572	86.695±15.630
737			Median (25%, 75%)	88.000 (88.000,100.000)	88.000 (75.000,100.000)
738			Min., Max.	25.000, 100.000	25.000, 100.000
739	Color_Vision_post		N	351	530	0.146137
740			Mean±SD	97.293±7.999	96.651±9.057
741			Median (25%, 75%)	100.000 (100.000,100.000)	100.000 (100.000,100.000)
742			Min., Max.	50.000, 100.000	25.000, 100.000
743	Role_Limitation_post		N	356	531	8.47702e-05
744			Mean±SD	95.317±10.515	93.597±12.539
745			Median (25%, 75%)	100.000 (94.000,100.000)	100.000 (94.000,100.000)
746			Min., Max.	38.000, 100.000	0.000, 100.000
747	Mental_Health_post		N	356	531	1.49927e-10
748			Mean±SD	94.522±9.939	91.234±14.033
749			Median (25%, 75%)	100.000 (93.750,100.000)	95.000 (90.000,100.000)
750			Min., Max.	45.000, 100.000	10.000, 100.000
751	Social_Function_post		N	356	531	0.136235
752			Mean±SD	95.815±7.785	96.156±7.516
753			Median (25%, 75%)	100.000 (92.000,100.000)	100.000 (92.000,100.000)
754			Min., Max.	58.000, 100.000	67.000, 100.000
755	Dependency_post		N	356	531	0.969733
756			Mean±SD	97.497±7.479	97.456±8.609
757			Median (25%, 75%)	100.000 (100.000,100.000)	100.000 (100.000,100.000)
758			Min., Max.	31.000, 100.000	0.000, 100.000
759	Near_Vision_post		N	356	531	0.00344306
760			Mean±SD	91.000±10.768	89.454±11.689
761			Median (25%, 75%)	96.000 (83.000,100.000)	92.000 (83.000,100.000)
762			Min., Max.	50.000, 100.000	33.000, 100.000
763	Driving_General_post		N	236	447	4.40243e-11
764			Mean±SD	87.352±17.598	82.951±16.288
765			Median (25%, 75%)	92.000 (83.000,100.000)	83.000 (75.000,92.000)
766			Min., Max.	0.000, 100.000	0.000, 100.000
767	Distance_Vision_post		N	356	531	0.00680049
768			Mean±SD	93.626±8.617	92.535±9.565
769			Median (25%, 75%)	96.000 (90.000,100.000)	96.000 (88.000,100.000)
770			Min., Max.	55.000, 100.000	33.000, 100.000
771	25-item_pre		N	401	546	0.0218911
772			Mean±SD	79.483±10.986	78.632±10.660
773			Median (25%, 75%)	82.000 (73.000,87.000)	80.000 (73.000,87.000)
774			Min., Max.	32.000, 96.000	25.000, 99.000
775	25-item_post		N	356	531	0.137094
776			Mean±SD	89.486±7.145	88.606±8.258
777			Median (25%, 75%)	92.000 (86.750,94.000)	91.000 (86.000,94.000)
778			Min., Max.	57.000, 100.000	46.000, 100.000
779	Driving_Daytime_post		N	222	409	0.00185758
780			Mean±SD	97.748±7.166	96.149±9.198
781			Median (25%, 75%)	100.000 (100.000,100.000)	100.000 (100.000,100.000)
782			Min., Max.	75.000, 100.000	50.000, 100.000
783	Driving_Daytime_pre		N	243	428	0.803858
784			Mean±SD	89.938±14.215	90.070±14.229
785			Median (25%, 75%)	100.000 (75.000,100.000)	100.000 (75.000,100.000)
786			Min., Max.	25.000, 100.000	50.000, 100.000
787	Driving_Nighttime_pre		N	239	430	0.20855
788			Mean±SD	64.278±26.029	62.500±24.530
789			Median (25%, 75%)	75.000 (50.000,75.000)	75.000 (50.000,75.000)
790			Min., Max.	0.000, 100.000	0.000, 100.000
791	Driving_Nighttime_post		N	215	408	1.79027e-22
792			Mean±SD	83.837±21.123	71.936±23.946
793			Median (25%, 75%)	100.000 (75.000,100.000)	75.000 (50.000,100.000)
794			Min., Max.	0.000, 100.000	0.000, 100.000
795	Driving_Adverse_Conditions_pre		N	244	427	0.026638
796			Mean±SD	67.930±25.956	65.984±22.597
797			Median (25%, 75%)	75.000 (50.000,75.000)	75.000 (50.000,75.000)
798			Min., Max.	0.000, 100.000	0.000, 100.000
799	Driving_Adverse_Conditions_post		N	215	409	0.00897949
800			Mean±SD	83.605±22.421	81.663±20.172
801			Median (25%, 75%)	100.000 (75.000,100.000)	75.000 (75.000,100.000)
802			Min., Max.	0.000, 100.000	0.000, 100.000
803	Spectacle Dependence_Distance_pre	Never	N(%)	137 (43.8)	182 (40.7)	0.272512
804		Sometimes	N(%)	22 (7.0)	46 (10.3)
805		Always	N(%)	154 (49.2)	219 (49.0)
806	Spectacle Dependence_Intermediate_pre	Never	N(%)	169 (53.5)	211 (47.1)	0.210447
807		Sometimes	N(%)	20 (6.3)	35 (7.8)
808		Always	N(%)	127 (40.2)	202 (45.1)
809	Spectacle Dependence_Near_pre	Never	N(%)	56 (17.7)	111 (24.8)	0.0181789
810		Sometimes	N(%)	42 (13.3)	72 (16.1)
811		Always	N(%)	218 (69.0)	265 (59.2)
812	Spectacle Dependence_Distance_post	Never	N(%)	267 (77.4)	496 (94.8)	1.18813e-13
813		Sometimes	N(%)	19 (5.5)	7 (1.3)
814		Always	N(%)	59 (17.1)	20 (3.8)
815	Spectacle Dependence_Intermediate_post	Never	N(%)	287 (83.7)	500 (95.4)	2.60237e-08
816		Sometimes	N(%)	25 (7.3)	8 (1.5)
817		Always	N(%)	31 (9.0)	16 (3.1)
818	Spectacle Dependence_Near_post	Never	N(%)	45 (13.1)	444 (84.6)	5.81569e-104
819		Sometimes	N(%)	68 (19.8)	56 (10.7)
820		Always	N(%)	231 (67.2)	25 (4.8)
