# Supplementary material for: Comparison of visual performance between monofocal and multifocal intraocular lenses of the same material and basic design
Source: Sci Rep. 2020 Sep 23;10:15490. doi: 10.1038/s41598-020-72473-x (PMC7511318; doi:10.1038/s41598-020-72473-x)
Supplement: Supplementary file 3 — Supplementary Table S2. [file 41598_2020_72473_MOESM3_ESM.xlsx]

## Sheet: Table 1
Table 1. Single regression
(A) Categorical variable
		N(%)
Variable	Levels	Mono	Multi	P
Sex	F/M	268 (59.3)/184 (40.7)	518 (78.1)/145 (21.9)	2.01992e-11
(B) Continuous variables
		N, Mean±SD
Variable		Mono	Multi	P
Age		452, 72.301±6.817	663, 67.043±7.809	6.07754e-56
SE		762, 0.110±0.474	1069, 0.229±0.448	2.26266e-09
CYL		640, -0.955±0.535	849, -0.785±0.397	1.16695e-08
Corneal Astigmatism		754, -0.780±0.461	525, -0.731±0.413	0.193955
Axial Length		900, 23.536±1.283	1326, 24.045±1.574	1.72801e-13
WF_4_post_C_Astigmatism		581, -0.998±0.631	953, -0.873±0.501	0.0034967
WF_4_post_C_TotalHOA		581, 0.233±0.127	953, 0.204±0.105	1.05059e-06
WF_4_post_C_Third		581, 0.201±0.123	953, 0.174±0.100	8.89404e-06
WF_4_post_C_Fourth		581, 0.107±0.059	953, 0.098±0.054	0.00120197
WF_4_post_C_Trefoil		581, 0.155±0.102	953, 0.131±0.086	1.16303e-05
WF_4_post_C_Coma		581, 0.112±0.092	953, 0.100±0.075	0.0385171
WF_4_post_C_Tetrafoil		581, 0.069±0.047	953, 0.059±0.045	1.95132e-06
WF_4_post_C_2ndAstig		581, 0.047±0.042	953, 0.039±0.030	0.00157743
WF_4_post_C_Spherical		581, 0.045±0.045	953, 0.048±0.047	0.0455414
WF_6_post_C_Astigmatism		500, -0.740±1.021	868, -0.623±0.433	0.00327727
WF_6_post_C_TotalHOA		500, 0.704±1.285	868, 0.580±0.435	1.93177e-11
WF_6_post_C_Third		500, 0.474±0.894	868, 0.390±0.310	4.44298e-06
WF_6_post_C_Fourth		500, 0.440±0.719	868, 0.368±0.249	4.18023e-14
WF_6_post_C_Trefoil		500, 0.348±0.636	868, 0.278±0.236	7.55914e-06
WF_6_post_C_Coma		500, 0.288±0.646	868, 0.245±0.235	0.100543
WF_6_post_C_Tetrafoil		500, 0.212±0.466	868, 0.169±0.180	1.95673e-06
WF_6_post_C_2ndAstig		500, 0.134±0.457	868, 0.100±0.158	0.0172682
WF_6_post_C_Spherical		500, 0.321±0.345	868, 0.274±0.162	3.98558e-07
Pupil Diameter_post		592, 4.190±0.811	980, 4.480±0.871	2.52286e-10

## Sheet: Supplemental Table S2(A)
Supplemental Table 2. Multiple regression
			Coefficients
No	Response	Variables	Beta	95% CI_L	95% CI_U	p value (Wald test)
1	UDVA_post	Intercept	-0.559724	-0.812096	-0.307353	1.7561e-05
2	UDVA_post	IOL (Multi)	0.0120594	-0.0117094	0.0358282	0.320684
3	UDVA_post	Sex (M)	-0.00406502	-0.0274958	0.0193658	0.734029
4	UDVA_post	Age	0.00400073	0.00239396	0.00560749	1.56576e-06
5	UDVA_post	SE	-0.0368871	-0.0591115	-0.0146628	0.00121162
6	UDVA_post	CYL	-0.0747031	-0.0994699	-0.0499363	5.99912e-09
7	UDVA_post	Corneal Astigmatism	-0.0112184	-0.0451157	0.0226789	0.51683
8	UDVA_post	Axial Length	0.00345904	-0.00442815	0.0113462	0.390556
9	UDVA_post	WF_4_post_C_Astigmatism	-0.0207706	-0.0549788	0.0134376	0.234551
10	UDVA_post	WF_4_post_C_TotalHOA	-0.370254	-1.78795	1.04744	0.608974
11	UDVA_post	WF_4_post_C_Third	-0.479199	-1.8727	0.914299	0.500641
12	UDVA_post	WF_4_post_C_Fourth	0.823728	-0.225311	1.87277	0.124537
13	UDVA_post	WF_4_post_C_Trefoil	0.598589	-0.00729245	1.20447	0.0534445
14	UDVA_post	WF_4_post_C_Coma	0.594334	0.0948131	1.09385	0.0201576
15	UDVA_post	WF_4_post_C_Tetrafoil	-0.20382	-0.817686	0.410046	0.515534
16	UDVA_post	WF_4_post_C_2ndAstig	0.0586688	-0.50144	0.618777	0.837426
17	UDVA_post	WF_4_post_C_Spherical	-0.0438133	-0.472217	0.38459	0.841211
18	UDVA_post	WF_6_post_C_Astigmatism	-0.0122155	-0.0545825	0.0301516	0.572245
19	UDVA_post	WF_6_post_C_TotalHOA	-0.0636397	-0.324799	0.19752	0.633154
20	UDVA_post	WF_6_post_C_Third	0.297379	-0.103812	0.69857	0.14696
21	UDVA_post	WF_6_post_C_Fourth	0.0271322	-0.365425	0.41969	0.892298
22	UDVA_post	WF_6_post_C_Trefoil	-0.228189	-0.525977	0.0695988	0.133773
23	UDVA_post	WF_6_post_C_Coma	-0.203959	-0.461685	0.0537663	0.121534
24	UDVA_post	WF_6_post_C_Tetrafoil	-0.0625015	-0.259218	0.134215	0.533737
25	UDVA_post	WF_6_post_C_2ndAstig	0.176439	-0.0122968	0.365175	0.0674654
26	UDVA_post	WF_6_post_C_Spherical	-0.0250492	-0.254184	0.204086	0.830428
27	UDVA_post	Pupil Diameter_post	0.0108156	-0.00327822	0.0249093	0.133191
28	CDVA_post	Intercept	-0.445242	-0.581374	-0.309109	4.06815e-10
29	CDVA_post	IOL (Multi)	0.00208059	-0.0107499	0.0149111	0.750793
30	CDVA_post	Sex (M)	-0.00123405	-0.013884	0.0114159	0.848473
31	CDVA_post	Age	0.00227187	0.00140485	0.0031389	4.48292e-07
32	CDVA_post	SE	-0.0266573	-0.0385922	-0.0147223	1.43647e-05
33	CDVA_post	CYL	-0.0139696	-0.0272627	-0.000676622	0.0399008
34	CDVA_post	Corneal Astigmatism	-0.0135538	-0.0317453	0.0046377	0.144788
35	CDVA_post	Axial Length	0.00335178	-0.000903812	0.00760737	0.123468
36	CDVA_post	WF_4_post_C_Astigmatism	0.00383706	-0.0145148	0.022189	0.682118
37	CDVA_post	WF_4_post_C_TotalHOA	-0.262396	-1.02185	0.497061	0.498624
38	CDVA_post	WF_4_post_C_Third	-0.153588	-0.900067	0.592891	0.686935
39	CDVA_post	WF_4_post_C_Fourth	0.324481	-0.237081	0.886044	0.25805
40	CDVA_post	WF_4_post_C_Trefoil	0.312974	-0.0114965	0.637445	0.0593282
41	CDVA_post	WF_4_post_C_Coma	0.307416	0.0399882	0.574843	0.024755
42	CDVA_post	WF_4_post_C_Tetrafoil	-0.00512429	-0.333802	0.323553	0.975636
43	CDVA_post	WF_4_post_C_2ndAstig	0.291458	-0.00863302	0.59155	0.0575694
44	CDVA_post	WF_4_post_C_Spherical	-0.0921069	-0.321717	0.137503	0.432106
45	CDVA_post	WF_6_post_C_Astigmatism	0.00317404	-0.0195413	0.0258894	0.784295
46	CDVA_post	WF_6_post_C_TotalHOA	0.048468	-0.0914046	0.188341	0.497377
47	CDVA_post	WF_6_post_C_Third	0.184648	-0.0302281	0.399525	0.0928156
48	CDVA_post	WF_6_post_C_Fourth	-0.102307	-0.31266	0.108046	0.340937
49	CDVA_post	WF_6_post_C_Trefoil	-0.173257	-0.332841	-0.0136732	0.0338494
50	CDVA_post	WF_6_post_C_Coma	-0.164896	-0.303003	-0.0267893	0.019683
51	CDVA_post	WF_6_post_C_Tetrafoil	0.0408859	-0.0645842	0.146356	0.447729
52	CDVA_post	WF_6_post_C_2ndAstig	0.061843	-0.0394253	0.163111	0.231864
53	CDVA_post	WF_6_post_C_Spherical	0.0251653	-0.0976219	0.147952	0.688082
54	CDVA_post	Pupil Diameter_post	0.00726562	-0.000321987	0.0148532	0.0611229
55	UIVA_post	Intercept	0.0157488	-0.493376	0.524873	0.951712
56	UIVA_post	IOL (Multi)	-0.141354	-0.197201	-0.0855072	1.54146e-06
57	UIVA_post	Sex (M)	-0.0290847	-0.0826057	0.0244362	0.288203
58	UIVA_post	Age	-0.000708387	-0.00394897	0.0025322	0.668785
59	UIVA_post	SE	-0.00547455	-0.0490688	0.0381197	0.805761
60	UIVA_post	CYL	0.0105294	-0.0351542	0.0562131	0.651843
61	UIVA_post	Corneal Astigmatism	-0.0338768	-0.0990785	0.0313248	0.309492
62	UIVA_post	Axial Length	0.0140285	-0.00140247	0.0294594	0.0762679
63	UIVA_post	WF_4_post_C_Astigmatism	-0.00277453	-0.0727593	0.0672102	0.938128
64	UIVA_post	WF_4_post_C_TotalHOA	0.702539	-1.90175	3.30683	0.597587
65	UIVA_post	WF_4_post_C_Third	-0.182037	-2.71576	2.35169	0.888166
66	UIVA_post	WF_4_post_C_Fourth	-1.04459	-2.93712	0.847938	0.280701
67	UIVA_post	WF_4_post_C_Trefoil	-0.429956	-1.59157	0.731662	0.469052
68	UIVA_post	WF_4_post_C_Coma	-0.182622	-1.1799	0.814657	0.720039
69	UIVA_post	WF_4_post_C_Tetrafoil	0.511425	-0.619068	1.64192	0.376453
70	UIVA_post	WF_4_post_C_2ndAstig	0.972772	-0.0804811	2.02603	0.0716804
71	UIVA_post	WF_4_post_C_Spherical	0.484159	-0.390984	1.3593	0.279376
72	UIVA_post	WF_6_post_C_Astigmatism	0.0263095	-0.0624953	0.115114	0.562042
73	UIVA_post	WF_6_post_C_TotalHOA	0.277673	-0.232095	0.787441	0.286951
74	UIVA_post	WF_6_post_C_Third	-0.622378	-1.3949	0.150144	0.116021
75	UIVA_post	WF_6_post_C_Fourth	-0.0688905	-0.9538	0.816019	0.878861
76	UIVA_post	WF_6_post_C_Trefoil	0.394156	-0.189381	0.977692	0.187125
77	UIVA_post	WF_6_post_C_Coma	0.204812	-0.324622	0.734247	0.449216
78	UIVA_post	WF_6_post_C_Tetrafoil	-0.202534	-0.611302	0.206234	0.332406
79	UIVA_post	WF_6_post_C_2ndAstig	-0.0155576	-0.390211	0.359096	0.935198
80	UIVA_post	WF_6_post_C_Spherical	-0.0635205	-0.623555	0.496514	0.824269
81	UIVA_post	Pupil Diameter_post	0.00216885	-0.0238395	0.0281771	0.870281
82	CIVA_post	Intercept	0.0737097	-0.149417	0.296837	0.517962
83	CIVA_post	IOL (Multi)	0.0239539	-0.00104731	0.0489551	0.0618102
84	CIVA_post	Sex (M)	0.00188707	-0.0221631	0.0259372	0.87793
85	CIVA_post	Age	0.000494872	-0.00095019	0.00193993	0.502824
86	CIVA_post	SE	-0.00101425	-0.0169415	0.014913	0.900787
87	CIVA_post	CYL	-0.0164532	-0.0325868	-0.00031965	0.0470387
88	CIVA_post	Corneal Astigmatism	-0.0162501	-0.0395816	0.00708145	0.17375
89	CIVA_post	Axial Length	-0.00471634	-0.0115317	0.002099	0.17635
90	CIVA_post	WF_4_post_C_Astigmatism	-0.00757877	-0.0325588	0.0174012	0.552743
91	CIVA_post	WF_4_post_C_TotalHOA	0.593053	-0.300694	1.4868	0.195197
92	CIVA_post	WF_4_post_C_Third	-0.703729	-1.56398	0.156523	0.11081
93	CIVA_post	WF_4_post_C_Fourth	-0.322565	-0.965918	0.320789	0.327231
94	CIVA_post	WF_4_post_C_Trefoil	0.181606	-0.212938	0.57615	0.368326
95	CIVA_post	WF_4_post_C_Coma	0.139032	-0.201057	0.479121	0.424139
96	CIVA_post	WF_4_post_C_Tetrafoil	0.0163033	-0.359792	0.392399	0.932405
97	CIVA_post	WF_4_post_C_2ndAstig	-0.104491	-0.469906	0.260924	0.575881
98	CIVA_post	WF_4_post_C_Spherical	-0.0418682	-0.342416	0.25868	0.785137
99	CIVA_post	WF_6_post_C_Astigmatism	0.0473741	0.0162387	0.0785094	0.00324709
100	CIVA_post	WF_6_post_C_TotalHOA	0.18354	0.00874847	0.358331	0.0411293
101	CIVA_post	WF_6_post_C_Third	0.137182	-0.123103	0.397467	0.303198
102	CIVA_post	WF_6_post_C_Fourth	-0.28832	-0.598701	0.0220602	0.0702803
103	CIVA_post	WF_6_post_C_Trefoil	-0.185263	-0.383561	0.013034	0.0689565
104	CIVA_post	WF_6_post_C_Coma	-0.206141	-0.387531	-0.0247518	0.0272492
105	CIVA_post	WF_6_post_C_Tetrafoil	0.0648783	-0.080939	0.210696	0.384193
106	CIVA_post	WF_6_post_C_2ndAstig	0.113757	-0.0205438	0.248057	0.0984034
107	CIVA_post	WF_6_post_C_Spherical	0.163513	-0.0329708	0.359997	0.104537
108	CIVA_post	Pupil Diameter_post	-0.00237977	-0.0125219	0.00776233	0.64595
109	UNVA_post	Intercept	0.16778	-0.247796	0.583356	0.429232
110	UNVA_post	IOL (Multi)	-0.465312	-0.505181	-0.425442	2.55326e-71
111	UNVA_post	Sex (M)	-0.0139709	-0.0533054	0.0253635	0.486801
112	UNVA_post	Age	0.00237073	-0.00031421	0.00505566	0.0843606
113	UNVA_post	SE	0.0865012	0.0536806	0.119322	3.48744e-07
114	UNVA_post	CYL	0.000163725	-0.0360461	0.0363735	0.992933
115	UNVA_post	Corneal Astigmatism	-0.0112663	-0.0606674	0.0381347	0.655088
116	UNVA_post	Axial Length	0.00589811	-0.00710328	0.0188995	0.374463
117	UNVA_post	WF_4_post_C_Astigmatism	-0.0486978	-0.0984414	0.00104572	0.0556511
118	UNVA_post	WF_4_post_C_TotalHOA	0.369992	-1.62228	2.36226	0.71607
119	UNVA_post	WF_4_post_C_Third	-0.517762	-2.48869	1.45317	0.60694
120	UNVA_post	WF_4_post_C_Fourth	-0.647994	-2.09851	0.80252	0.381895
121	UNVA_post	WF_4_post_C_Trefoil	-0.0724718	-0.920471	0.775527	0.86707
122	UNVA_post	WF_4_post_C_Coma	0.0524818	-0.650075	0.755038	0.883683
123	UNVA_post	WF_4_post_C_Tetrafoil	0.398112	-0.454896	1.25112	0.360982
124	UNVA_post	WF_4_post_C_2ndAstig	0.592491	-0.199098	1.38408	0.143205
125	UNVA_post	WF_4_post_C_Spherical	0.251663	-0.359252	0.862579	0.419921
126	UNVA_post	WF_6_post_C_Astigmatism	0.0398306	-0.0212517	0.100913	0.201936
127	UNVA_post	WF_6_post_C_TotalHOA	0.143427	-0.223925	0.510779	0.444634
128	UNVA_post	WF_6_post_C_Third	-0.241033	-0.817642	0.335576	0.413141
129	UNVA_post	WF_6_post_C_Fourth	0.0839568	-0.470227	0.63814	0.766684
130	UNVA_post	WF_6_post_C_Trefoil	0.203106	-0.225257	0.631469	0.35331
131	UNVA_post	WF_6_post_C_Coma	0.0879461	-0.283935	0.459827	0.643253
132	UNVA_post	WF_6_post_C_Tetrafoil	-0.235109	-0.516227	0.0460095	0.101947
133	UNVA_post	WF_6_post_C_2ndAstig	-0.115268	-0.389593	0.159056	0.410613
134	UNVA_post	WF_6_post_C_Spherical	-0.0513156	-0.378783	0.276152	0.758907
135	UNVA_post	Pupil Diameter_post	0.00888712	-0.0133178	0.031092	0.43312
136	CNVA_post	Intercept	-0.16092	-0.280444	-0.0413966	0.00862594
137	CNVA_post	IOL (Multi)	0.01388	0.0023722	0.0253879	0.0185921
138	CNVA_post	Sex (M)	-0.00917638	-0.0205332	0.00218042	0.114124
139	CNVA_post	Age	0.00106669	0.000292666	0.00184072	0.00721415
140	CNVA_post	SE	-0.014197	-0.0234371	-0.00495683	0.00273544
141	CNVA_post	CYL	-0.0101162	-0.0202853	5.29739e-05	0.0518163
142	CNVA_post	Corneal Astigmatism	-0.00808526	-0.0219652	0.00579471	0.254161
143	CNVA_post	Axial Length	0.00325977	-0.000481454	0.007001	0.0884241
144	CNVA_post	WF_4_post_C_Astigmatism	0.00633459	-0.00762466	0.0202938	0.374252
145	CNVA_post	WF_4_post_C_TotalHOA	-0.147005	-0.703243	0.409233	0.604768
146	CNVA_post	WF_4_post_C_Third	-0.146599	-0.696985	0.403786	0.601936
147	CNVA_post	WF_4_post_C_Fourth	0.112937	-0.290983	0.516856	0.584042
148	CNVA_post	WF_4_post_C_Trefoil	0.242954	0.0064606	0.479448	0.0448075
149	CNVA_post	WF_4_post_C_Coma	0.236328	0.0405675	0.432089	0.0185249
150	CNVA_post	WF_4_post_C_Tetrafoil	0.0453513	-0.192279	0.282981	0.70859
151	CNVA_post	WF_4_post_C_2ndAstig	0.0975984	-0.123582	0.318779	0.38765
152	CNVA_post	WF_4_post_C_Spherical	-0.0319649	-0.202818	0.138889	0.714042
153	CNVA_post	WF_6_post_C_Astigmatism	0.00908588	-0.00802395	0.0261957	0.298557
154	CNVA_post	WF_6_post_C_TotalHOA	0.0772924	-0.0251951	0.17978	0.140233
155	CNVA_post	WF_6_post_C_Third	0.00416845	-0.156837	0.165174	0.959556
156	CNVA_post	WF_6_post_C_Fourth	-0.0489225	-0.203714	0.105869	0.535982
157	CNVA_post	WF_6_post_C_Trefoil	-0.0802739	-0.199998	0.0394504	0.189572
158	CNVA_post	WF_6_post_C_Coma	-0.0596251	-0.163597	0.0443465	0.261697
159	CNVA_post	WF_6_post_C_Tetrafoil	-0.00592784	-0.0846157	0.07276	0.882689
160	CNVA_post	WF_6_post_C_2ndAstig	0.0605878	-0.0164625	0.137638	0.123953
161	CNVA_post	WF_6_post_C_Spherical	-0.0197485	-0.111236	0.0717395	0.672473
162	CNVA_post	Pupil Diameter_post	0.0037871	-0.00253094	0.0101051	0.240574
163	WF_4_post_O_Astigmatism	Intercept	-0.446165	-1.16402	0.271684	0.223905
164	WF_4_post_O_Astigmatism	IOL (Multi)	0.0283626	-0.0390977	0.0958228	0.410486
165	WF_4_post_O_Astigmatism	Sex (M)	-0.107648	-0.174116	-0.0411797	0.00164217
166	WF_4_post_O_Astigmatism	Age	-0.00346206	-0.00802758	0.00110345	0.138075
167	WF_4_post_O_Astigmatism	SE	0.0388007	-0.0252763	0.102878	0.235802
168	WF_4_post_O_Astigmatism	CYL	0.485267	0.413741	0.556792	3.834e-35
169	WF_4_post_O_Astigmatism	Corneal Astigmatism	-0.016342	-0.114279	0.0815946	0.743755
170	WF_4_post_O_Astigmatism	Axial Length	0.0198474	-0.00256774	0.0422626	0.0835038
171	WF_4_post_O_Astigmatism	WF_4_post_C_Astigmatism	0.489878	0.390939	0.588818	1.29702e-20
172	WF_4_post_O_Astigmatism	WF_4_post_C_TotalHOA	0.450873	-3.66824	4.56998	0.83022
173	WF_4_post_O_Astigmatism	WF_4_post_C_Third	-1.0733	-5.12244	2.97585	0.603636
174	WF_4_post_O_Astigmatism	WF_4_post_C_Fourth	0.176098	-2.8787	3.23089	0.910094
175	WF_4_post_O_Astigmatism	WF_4_post_C_Trefoil	0.361302	-1.40078	2.12338	0.687959
176	WF_4_post_O_Astigmatism	WF_4_post_C_Coma	0.2091	-1.24507	1.66327	0.778204
177	WF_4_post_O_Astigmatism	WF_4_post_C_Tetrafoil	-0.0449117	-1.83128	1.74146	0.960721
178	WF_4_post_O_Astigmatism	WF_4_post_C_2ndAstig	0.147057	-1.47966	1.77378	0.859438
179	WF_4_post_O_Astigmatism	WF_4_post_C_Spherical	-0.425448	-1.66821	0.817314	0.502541
180	WF_4_post_O_Astigmatism	WF_6_post_C_Astigmatism	-0.0689244	-0.191691	0.0538425	0.271678
181	WF_4_post_O_Astigmatism	WF_6_post_C_TotalHOA	-0.404916	-1.16423	0.354397	0.296481
182	WF_4_post_O_Astigmatism	WF_6_post_C_Third	0.0259529	-1.14042	1.19233	0.965233
183	WF_4_post_O_Astigmatism	WF_6_post_C_Fourth	0.686414	-0.453063	1.82589	0.238302
184	WF_4_post_O_Astigmatism	WF_6_post_C_Trefoil	0.338308	-0.525865	1.20248	0.44327
185	WF_4_post_O_Astigmatism	WF_6_post_C_Coma	0.176497	-0.571573	0.924567	0.643976
186	WF_4_post_O_Astigmatism	WF_6_post_C_Tetrafoil	0.0232903	-0.54673	0.593311	0.936202
187	WF_4_post_O_Astigmatism	WF_6_post_C_2ndAstig	-0.267907	-0.81356	0.277746	0.336317
188	WF_4_post_O_Astigmatism	WF_6_post_C_Spherical	-0.693269	-1.3583	-0.0282399	0.0415656
189	WF_4_post_O_Astigmatism	Pupil Diameter_post	0.0371243	-0.00319804	0.0774466	0.0717711
190	WF_4_post_O_TotalHOA	Intercept	0.0827453	-0.0557732	0.221264	0.242177
191	WF_4_post_O_TotalHOA	IOL (Multi)	-0.00484743	-0.0176396	0.00794469	0.457968
192	WF_4_post_O_TotalHOA	Sex (M)	0.00963733	-0.0028826	0.0221573	0.131943
193	WF_4_post_O_TotalHOA	Age	0.000567026	-0.000309578	0.00144363	0.205401
194	WF_4_post_O_TotalHOA	SE	-0.00972312	-0.023511	0.00406479	0.167479
195	WF_4_post_O_TotalHOA	CYL	-0.01359	-0.0291591	0.00197904	0.0876712
196	WF_4_post_O_TotalHOA	Corneal Astigmatism	-0.00682022	-0.0283458	0.0147054	0.53485
197	WF_4_post_O_TotalHOA	Axial Length	-0.000595393	-0.00487336	0.00368257	0.78512
198	WF_4_post_O_TotalHOA	WF_4_post_C_Astigmatism	-0.0139239	-0.0358063	0.00795861	0.212872
199	WF_4_post_O_TotalHOA	WF_4_post_C_TotalHOA	1.2346	0.282442	2.18676	0.0113143
200	WF_4_post_O_TotalHOA	WF_4_post_C_Third	-1.22394	-2.16319	-0.284687	0.0109155
201	WF_4_post_O_TotalHOA	WF_4_post_C_Fourth	-0.97553	-1.69628	-0.254781	0.00821212
202	WF_4_post_O_TotalHOA	WF_4_post_C_Trefoil	0.645541	0.232879	1.0582	0.0022753
203	WF_4_post_O_TotalHOA	WF_4_post_C_Coma	0.204836	-0.138715	0.548387	0.243065
204	WF_4_post_O_TotalHOA	WF_4_post_C_Tetrafoil	0.382084	-0.035839	0.800006	0.0736954
205	WF_4_post_O_TotalHOA	WF_4_post_C_2ndAstig	0.387592	0.0112706	0.763912	0.0440031
206	WF_4_post_O_TotalHOA	WF_4_post_C_Spherical	0.160566	-0.122704	0.443836	0.26706
207	WF_4_post_O_TotalHOA	WF_6_post_C_Astigmatism	0.0441422	0.0164679	0.0718164	0.00186358
208	WF_4_post_O_TotalHOA	WF_6_post_C_TotalHOA	-0.219245	-0.396244	-0.0422451	0.0155105
209	WF_4_post_O_TotalHOA	WF_6_post_C_Third	0.308403	0.0362992	0.580507	0.0267256
210	WF_4_post_O_TotalHOA	WF_6_post_C_Fourth	-0.160207	-0.419948	0.0995344	0.227214
211	WF_4_post_O_TotalHOA	WF_6_post_C_Trefoil	-0.103252	-0.300079	0.0935754	0.304317
212	WF_4_post_O_TotalHOA	WF_6_post_C_Coma	-0.123328	-0.294818	0.0481628	0.159241
213	WF_4_post_O_TotalHOA	WF_6_post_C_Tetrafoil	0.197658	0.0695979	0.325718	0.00260064
214	WF_4_post_O_TotalHOA	WF_6_post_C_2ndAstig	0.254601	0.133298	0.375903	4.48723e-05
215	WF_4_post_O_TotalHOA	WF_6_post_C_Spherical	0.273064	0.121682	0.424446	0.000441377
216	WF_4_post_O_TotalHOA	Pupil Diameter_post	-0.00756965	-0.0156713	0.000532029	0.0675982
217	WF_4_post_O_Third	Intercept	0.0530262	-0.0796687	0.185721	0.43414
218	WF_4_post_O_Third	IOL (Multi)	-0.0035697	-0.0158301	0.00869069	0.568716
219	WF_4_post_O_Third	Sex (M)	0.012177	0.000174292	0.0241798	0.047856
220	WF_4_post_O_Third	Age	0.00050223	-0.000337543	0.001342	0.242107
221	WF_4_post_O_Third	SE	-0.0104557	-0.0236235	0.00271203	0.120309
222	WF_4_post_O_Third	CYL	-0.0129069	-0.027772	0.00195813	0.0894347
223	WF_4_post_O_Third	Corneal Astigmatism	-0.00449182	-0.0250346	0.016051	0.66842
224	WF_4_post_O_Third	Axial Length	-0.000397985	-0.00449794	0.00370197	0.849253
225	WF_4_post_O_Third	WF_4_post_C_Astigmatism	-0.0112579	-0.0321398	0.00962402	0.291159
226	WF_4_post_O_Third	WF_4_post_C_TotalHOA	0.461523	-0.445831	1.36888	0.319229
227	WF_4_post_O_Third	WF_4_post_C_Third	-0.348707	-1.24358	0.546162	0.445337
228	WF_4_post_O_Third	WF_4_post_C_Fourth	-0.791269	-1.47766	-0.104877	0.0242466
229	WF_4_post_O_Third	WF_4_post_C_Trefoil	0.527202	0.134204	0.920201	0.00879645
230	WF_4_post_O_Third	WF_4_post_C_Coma	0.0851528	-0.241948	0.412254	0.610092
231	WF_4_post_O_Third	WF_4_post_C_Tetrafoil	0.346358	-0.0517714	0.744487	0.0887355
232	WF_4_post_O_Third	WF_4_post_C_2ndAstig	0.356509	-0.00202069	0.715039	0.051809
233	WF_4_post_O_Third	WF_4_post_C_Spherical	0.260582	-0.00945698	0.530622	0.0591068
234	WF_4_post_O_Third	WF_6_post_C_Astigmatism	0.0369339	0.0105422	0.0633256	0.00629363
235	WF_4_post_O_Third	WF_6_post_C_TotalHOA	-0.201297	-0.369907	-0.032688	0.0196417
236	WF_4_post_O_Third	WF_6_post_C_Third	0.238217	-0.0209683	0.497401	0.072183
237	WF_4_post_O_Third	WF_6_post_C_Fourth	-0.170537	-0.418203	0.0771285	0.177706
238	WF_4_post_O_Third	WF_6_post_C_Trefoil	-0.0515978	-0.239264	0.136069	0.590184
239	WF_4_post_O_Third	WF_6_post_C_Coma	-0.0714514	-0.234901	0.0919986	0.391928
240	WF_4_post_O_Third	WF_6_post_C_Tetrafoil	0.203099	0.0809441	0.325254	0.00119119
241	WF_4_post_O_Third	WF_6_post_C_2ndAstig	0.232677	0.116979	0.348375	9.17539e-05
242	WF_4_post_O_Third	WF_6_post_C_Spherical	0.255627	0.111278	0.399975	0.000560181
243	WF_4_post_O_Third	Pupil Diameter_post	-0.00343001	-0.0111836	0.0043236	0.386527
244	WF_4_post_O_Fourth	Intercept	0.071561	-0.00729366	0.150416	0.0762683
245	WF_4_post_O_Fourth	IOL (Multi)	-0.00330134	-0.0105955	0.00399279	0.375773
246	WF_4_post_O_Fourth	Sex (M)	-0.00312077	-0.0102659	0.00402435	0.392712
247	WF_4_post_O_Fourth	Age	0.00028547	-0.000213616	0.000784555	0.263125
248	WF_4_post_O_Fourth	SE	-0.00192693	-0.00969672	0.00584286	0.627125
249	WF_4_post_O_Fourth	CYL	-0.00514268	-0.0139087	0.00362331	0.25075
250	WF_4_post_O_Fourth	Corneal Astigmatism	-0.00676549	-0.0188674	0.00533639	0.273705
251	WF_4_post_O_Fourth	Axial Length	-0.00064706	-0.00308591	0.00179179	0.603452
252	WF_4_post_O_Fourth	WF_4_post_C_Astigmatism	-0.007697	-0.0199963	0.00460225	0.220529
253	WF_4_post_O_Fourth	WF_4_post_C_TotalHOA	1.10726	0.574547	1.63998	5.30365e-05
254	WF_4_post_O_Fourth	WF_4_post_C_Third	-1.37884	-1.90399	-0.853684	3.70795e-07
255	WF_4_post_O_Fourth	WF_4_post_C_Fourth	-0.266332	-0.668727	0.136063	0.195094
256	WF_4_post_O_Fourth	WF_4_post_C_Trefoil	0.38437	0.153948	0.614793	0.0011455
257	WF_4_post_O_Fourth	WF_4_post_C_Coma	0.296188	0.104512	0.487864	0.00257398
258	WF_4_post_O_Fourth	WF_4_post_C_Tetrafoil	0.0966517	-0.13692	0.330223	0.417691
259	WF_4_post_O_Fourth	WF_4_post_C_2ndAstig	0.112978	-0.0974214	0.323377	0.293052
260	WF_4_post_O_Fourth	WF_4_post_C_Spherical	-0.135712	-0.294392	0.0229687	0.0942507
261	WF_4_post_O_Fourth	WF_6_post_C_Astigmatism	0.023109	0.00758738	0.0386306	0.00366774
262	WF_4_post_O_Fourth	WF_6_post_C_TotalHOA	-0.0690399	-0.167953	0.0298736	0.171859
263	WF_4_post_O_Fourth	WF_6_post_C_Third	0.183513	0.0314894	0.335536	0.01833
264	WF_4_post_O_Fourth	WF_6_post_C_Fourth	-0.0122222	-0.15782	0.133376	0.869374
265	WF_4_post_O_Fourth	WF_6_post_C_Trefoil	-0.117356	-0.227671	-0.00704092	0.0375238
266	WF_4_post_O_Fourth	WF_6_post_C_Coma	-0.121951	-0.217956	-0.0259455	0.0130799
267	WF_4_post_O_Fourth	WF_6_post_C_Tetrafoil	0.037522	-0.0343577	0.109402	0.306701
268	WF_4_post_O_Fourth	WF_6_post_C_2ndAstig	0.0919129	0.0238392	0.159987	0.00837414
269	WF_4_post_O_Fourth	WF_6_post_C_Spherical	0.0798508	-0.00501566	0.164717	0.0657014
270	WF_4_post_O_Fourth	Pupil Diameter_post	-0.00918546	-0.0137827	-0.00458825	0.000107366
271	WF_4_post_O_Trefoil	Intercept	0.100933	-0.00520169	0.207067	0.0633213
272	WF_4_post_O_Trefoil	IOL (Multi)	0.00161065	-0.0081932	0.0114145	0.747697
273	WF_4_post_O_Trefoil	Sex (M)	0.009127	-0.000469516	0.0187235	0.0634342
274	WF_4_post_O_Trefoil	Age	0.000200334	-0.000471339	0.000872007	0.559269
275	WF_4_post_O_Trefoil	SE	-0.00522244	-0.015771	0.00532614	0.332362
276	WF_4_post_O_Trefoil	CYL	-0.013315	-0.0252248	-0.00140516	0.0289094
277	WF_4_post_O_Trefoil	Corneal Astigmatism	-0.00528097	-0.0217436	0.0111816	0.529802
278	WF_4_post_O_Trefoil	Axial Length	-0.00217172	-0.00545027	0.00110684	0.195274
279	WF_4_post_O_Trefoil	WF_4_post_C_Astigmatism	-0.0020956	-0.0188306	0.0146394	0.806217
280	WF_4_post_O_Trefoil	WF_4_post_C_TotalHOA	0.111302	-0.616378	0.838982	0.76445
281	WF_4_post_O_Trefoil	WF_4_post_C_Third	0.0431515	-0.674592	0.760895	0.90624
282	WF_4_post_O_Trefoil	WF_4_post_C_Fourth	-0.26696	-0.817613	0.283693	0.342419
283	WF_4_post_O_Trefoil	WF_4_post_C_Trefoil	0.517565	0.202288	0.832842	0.00136916
284	WF_4_post_O_Trefoil	WF_4_post_C_Coma	-0.188138	-0.450582	0.0743055	0.160572
285	WF_4_post_O_Trefoil	WF_4_post_C_Tetrafoil	0.0797435	-0.239601	0.399088	0.624731
286	WF_4_post_O_Trefoil	WF_4_post_C_2ndAstig	0.0678586	-0.219709	0.355426	0.643898
287	WF_4_post_O_Trefoil	WF_4_post_C_Spherical	0.148939	-0.067587	0.365465	0.178155
288	WF_4_post_O_Trefoil	WF_6_post_C_Astigmatism	0.0212893	0.000131758	0.0424469	0.049101
289	WF_4_post_O_Trefoil	WF_6_post_C_TotalHOA	-0.0982463	-0.233493	0.0370001	0.155074
290	WF_4_post_O_Trefoil	WF_6_post_C_Third	0.0473246	-0.160583	0.255232	0.655671
291	WF_4_post_O_Trefoil	WF_6_post_C_Fourth	-0.130386	-0.328949	0.0681778	0.198638
292	WF_4_post_O_Trefoil	WF_6_post_C_Trefoil	0.0667162	-0.0837476	0.21718	0.385194
293	WF_4_post_O_Trefoil	WF_6_post_C_Coma	0.00551873	-0.125553	0.13659	0.934259
294	WF_4_post_O_Trefoil	WF_6_post_C_Tetrafoil	0.109676	0.0117594	0.207593	0.0285712
295	WF_4_post_O_Trefoil	WF_6_post_C_2ndAstig	0.132494	0.0397488	0.225239	0.00529629
296	WF_4_post_O_Trefoil	WF_6_post_C_Spherical	0.13944	0.0237116	0.255168	0.0185522
297	WF_4_post_O_Trefoil	Pupil Diameter_post	-0.00604719	-0.0122519	0.000157495	0.0569259
298	WF_4_post_O_Coma	Intercept	-0.0629727	-0.180369	0.0544239	0.293887
299	WF_4_post_O_Coma	IOL (Multi)	-0.0077355	-0.0185859	0.00311486	0.163362
300	WF_4_post_O_Coma	Sex (M)	0.0064031	-0.00422104	0.0170273	0.238482
301	WF_4_post_O_Coma	Age	0.000491903	-0.000251069	0.00123487	0.195344
302	WF_4_post_O_Coma	SE	-0.00689359	-0.0185202	0.00473305	0.245762
303	WF_4_post_O_Coma	CYL	-0.00304363	-0.0161667	0.0100795	0.649608
304	WF_4_post_O_Coma	Corneal Astigmatism	0.00238206	-0.0157482	0.0205123	0.796882
305	WF_4_post_O_Coma	Axial Length	0.00298296	-0.000645347	0.00661126	0.108154
306	WF_4_post_O_Coma	WF_4_post_C_Astigmatism	-0.0169385	-0.0353671	0.00149009	0.0722
307	WF_4_post_O_Coma	WF_4_post_C_TotalHOA	0.408459	-0.391577	1.2085	0.317422
308	WF_4_post_O_Coma	WF_4_post_C_Third	-0.758698	-1.54762	0.0302275	0.05997
309	WF_4_post_O_Coma	WF_4_post_C_Fourth	-0.79341	-1.39837	-0.188451	0.0104171
310	WF_4_post_O_Coma	WF_4_post_C_Trefoil	0.426091	0.0797097	0.772473	0.0162359
311	WF_4_post_O_Coma	WF_4_post_C_Coma	0.556596	0.268341	0.844851	0.000171104
312	WF_4_post_O_Coma	WF_4_post_C_Tetrafoil	0.430826	0.0798586	0.781793	0.0164586
313	WF_4_post_O_Coma	WF_4_post_C_2ndAstig	0.501268	0.185188	0.817348	0.0019787
314	WF_4_post_O_Coma	WF_4_post_C_Spherical	0.219606	-0.0185513	0.457763	0.0712612
315	WF_4_post_O_Coma	WF_6_post_C_Astigmatism	0.0301161	0.00683463	0.0533975	0.0115133
316	WF_4_post_O_Coma	WF_6_post_C_TotalHOA	-0.16586	-0.314493	-0.0172272	0.0291509
317	WF_4_post_O_Coma	WF_6_post_C_Third	0.192858	-0.0356076	0.421325	0.098593
318	WF_4_post_O_Coma	WF_6_post_C_Fourth	-0.109376	-0.327831	0.109078	0.326863
319	WF_4_post_O_Coma	WF_6_post_C_Trefoil	-0.080381	-0.245908	0.0851461	0.341627
320	WF_4_post_O_Coma	WF_6_post_C_Coma	-0.0421303	-0.186265	0.102005	0.566945
321	WF_4_post_O_Coma	WF_6_post_C_Tetrafoil	0.153757	0.0459812	0.261532	0.00535687
322	WF_4_post_O_Coma	WF_6_post_C_2ndAstig	0.179225	0.0771511	0.281298	0.000623817
323	WF_4_post_O_Coma	WF_6_post_C_Spherical	0.214486	0.0871597	0.341811	0.00102422
324	WF_4_post_O_Coma	Pupil Diameter_post	0.00148454	-0.00537087	0.00833996	0.671492
325	WF_4_post_O_Tetrafoil	Intercept	0.0100324	-0.051332	0.0713967	0.748758
326	WF_4_post_O_Tetrafoil	IOL (Multi)	-0.00244115	-0.00810812	0.00322582	0.398866
327	WF_4_post_O_Tetrafoil	Sex (M)	0.000683758	-0.00486263	0.00623014	0.809158
328	WF_4_post_O_Tetrafoil	Age	0.000100507	-0.000287833	0.000488847	0.612167
329	WF_4_post_O_Tetrafoil	SE	-0.00345355	-0.00956166	0.00265455	0.268262
330	WF_4_post_O_Tetrafoil	CYL	0.00164172	-0.00525546	0.00853889	0.641018
331	WF_4_post_O_Tetrafoil	Corneal Astigmatism	-0.00574327	-0.0152792	0.00379267	0.238327
332	WF_4_post_O_Tetrafoil	Axial Length	0.000451061	-0.0014441	0.00234622	0.641047
333	WF_4_post_O_Tetrafoil	WF_4_post_C_Astigmatism	-0.000205927	-0.00989996	0.00948811	0.966804
334	WF_4_post_O_Tetrafoil	WF_4_post_C_TotalHOA	0.626477	0.204667	1.04829	0.00374856
335	WF_4_post_O_Tetrafoil	WF_4_post_C_Third	-0.776648	-1.19274	-0.360555	0.000278225
336	WF_4_post_O_Tetrafoil	WF_4_post_C_Fourth	-0.244368	-0.563663	0.0749271	0.134173
337	WF_4_post_O_Tetrafoil	WF_4_post_C_Trefoil	0.217155	0.0343434	0.399966	0.0202626
338	WF_4_post_O_Tetrafoil	WF_4_post_C_Coma	0.168326	0.0161312	0.32052	0.0306066
339	WF_4_post_O_Tetrafoil	WF_4_post_C_Tetrafoil	0.37223	0.187089	0.557372	9.1747e-05
340	WF_4_post_O_Tetrafoil	WF_4_post_C_2ndAstig	0.0178779	-0.148834	0.18459	0.8336
341	WF_4_post_O_Tetrafoil	WF_4_post_C_Spherical	-0.101349	-0.226839	0.0241412	0.114009
342	WF_4_post_O_Tetrafoil	WF_6_post_C_Astigmatism	0.00718016	-0.00507966	0.01944	0.251507
343	WF_4_post_O_Tetrafoil	WF_6_post_C_TotalHOA	-0.0558676	-0.134279	0.022544	0.163132
344	WF_4_post_O_Tetrafoil	WF_6_post_C_Third	0.0827909	-0.0377523	0.203334	0.178806
345	WF_4_post_O_Tetrafoil	WF_6_post_C_Fourth	-0.06412	-0.179186	0.0509465	0.275225
346	WF_4_post_O_Tetrafoil	WF_6_post_C_Trefoil	-0.0342865	-0.121482	0.0529089	0.441216
347	WF_4_post_O_Tetrafoil	WF_6_post_C_Coma	-0.0523117	-0.128283	0.0236593	0.177697
348	WF_4_post_O_Tetrafoil	WF_6_post_C_Tetrafoil	0.0374289	-0.0193023	0.09416	0.19651
349	WF_4_post_O_Tetrafoil	WF_6_post_C_2ndAstig	0.105477	0.0517392	0.159214	0.000133523
350	WF_4_post_O_Tetrafoil	WF_6_post_C_Spherical	0.0945856	0.0275227	0.161649	0.00589428
351	WF_4_post_O_Tetrafoil	Pupil Diameter_post	-0.000875692	-0.00446477	0.00271339	0.632686
352	WF_4_post_O_2ndAstig	Intercept	0.047081	-0.00611526	0.100277	0.0837716
353	WF_4_post_O_2ndAstig	IOL (Multi)	-0.000740479	-0.00566233	0.00418137	0.768299
354	WF_4_post_O_2ndAstig	Sex (M)	-0.00428156	-0.00910344	0.000540327	0.0828972
355	WF_4_post_O_2ndAstig	Age	0.000275376	-6.13213e-05	0.000612074	0.109935
356	WF_4_post_O_2ndAstig	SE	-0.00126805	-0.00650205	0.00396594	0.635102
357	WF_4_post_O_2ndAstig	CYL	-0.00410329	-0.0100076	0.00180103	0.173764
358	WF_4_post_O_2ndAstig	Corneal Astigmatism	-0.000576558	-0.00872613	0.00757301	0.889769
359	WF_4_post_O_2ndAstig	Axial Length	-0.00111696	-0.00276257	0.000528638	0.184427
360	WF_4_post_O_2ndAstig	WF_4_post_C_Astigmatism	-0.00790838	-0.0161905	0.000373733	0.0618228
361	WF_4_post_O_2ndAstig	WF_4_post_C_TotalHOA	0.499304	0.140815	0.857793	0.0065386
362	WF_4_post_O_2ndAstig	WF_4_post_C_Third	-0.610509	-0.963877	-0.257141	0.000759243
363	WF_4_post_O_2ndAstig	WF_4_post_C_Fourth	-0.0647503	-0.335459	0.205959	0.639395
364	WF_4_post_O_2ndAstig	WF_4_post_C_Trefoil	0.191371	0.0363506	0.346392	0.0158649
365	WF_4_post_O_2ndAstig	WF_4_post_C_Coma	0.143719	0.0147807	0.272658	0.0293434
366	WF_4_post_O_2ndAstig	WF_4_post_C_Tetrafoil	-0.176	-0.333157	-0.0188435	0.0285824
367	WF_4_post_O_2ndAstig	WF_4_post_C_2ndAstig	0.241181	0.0996053	0.382756	0.000898011
368	WF_4_post_O_2ndAstig	WF_4_post_C_Spherical	-0.137432	-0.244234	-0.0306294	0.0119474
369	WF_4_post_O_2ndAstig	WF_6_post_C_Astigmatism	0.0176636	0.00721464	0.0281125	0.000983299
370	WF_4_post_O_2ndAstig	WF_6_post_C_TotalHOA	-0.0453143	-0.111867	0.0212387	0.18259
371	WF_4_post_O_2ndAstig	WF_6_post_C_Third	0.072702	-0.0295822	0.174986	0.164145
372	WF_4_post_O_2ndAstig	WF_6_post_C_Fourth	-0.0591049	-0.15711	0.0389002	0.237705
373	WF_4_post_O_2ndAstig	WF_6_post_C_Trefoil	-0.0519517	-0.126206	0.0223025	0.170841
374	WF_4_post_O_2ndAstig	WF_6_post_C_Coma	-0.040876	-0.105488	0.0237364	0.215518
375	WF_4_post_O_2ndAstig	WF_6_post_C_Tetrafoil	0.0684606	0.0200677	0.116853	0.00575027
376	WF_4_post_O_2ndAstig	WF_6_post_C_2ndAstig	0.0803802	0.0345495	0.126211	0.000632374
377	WF_4_post_O_2ndAstig	WF_6_post_C_Spherical	0.0802276	0.0231012	0.137354	0.00610885
378	WF_4_post_O_2ndAstig	Pupil Diameter_post	-0.00404431	-0.00714419	-0.000944438	0.0109496
379	WF_4_post_O_Spherical	Intercept	0.134421	0.0660401	0.202801	0.000139191
380	WF_4_post_O_Spherical	IOL (Multi)	-0.00426145	-0.0106017	0.00207878	0.188661
381	WF_4_post_O_Spherical	Sex (M)	-0.00368109	-0.00989904	0.00253686	0.246813
382	WF_4_post_O_Spherical	Age	-6.37407e-05	-0.000496676	0.000369195	0.773087
383	WF_4_post_O_Spherical	SE	0.00256524	-0.00407391	0.0092044	0.449214
384	WF_4_post_O_Spherical	CYL	-0.00846296	-0.0159433	-0.000982641	0.0270182
385	WF_4_post_O_Spherical	Corneal Astigmatism	-0.00364945	-0.0139567	0.00665783	0.488002
386	WF_4_post_O_Spherical	Axial Length	-0.00116781	-0.00328675	0.000951133	0.28085
387	WF_4_post_O_Spherical	WF_4_post_C_Astigmatism	0.000387551	-0.0100821	0.0108572	0.942189
388	WF_4_post_O_Spherical	WF_4_post_C_TotalHOA	0.180105	-0.270408	0.630619	0.433635
389	WF_4_post_O_Spherical	WF_4_post_C_Third	-0.547994	-0.991758	-0.104229	0.0158322
390	WF_4_post_O_Spherical	WF_4_post_C_Fourth	-0.489187	-0.828474	-0.149901	0.00489138
391	WF_4_post_O_Spherical	WF_4_post_C_Trefoil	0.262674	0.0682847	0.457064	0.00832329
392	WF_4_post_O_Spherical	WF_4_post_C_Coma	0.246322	0.084816	0.407829	0.00292644
393	WF_4_post_O_Spherical	WF_4_post_C_Tetrafoil	0.272791	0.0755708	0.470011	0.00692114
394	WF_4_post_O_Spherical	WF_4_post_C_2ndAstig	0.239993	0.062178	0.417808	0.00839604
395	WF_4_post_O_Spherical	WF_4_post_C_Spherical	0.661915	0.527467	0.796364	1.85446e-20
396	WF_4_post_O_Spherical	WF_6_post_C_Astigmatism	0.00135568	-0.0118183	0.0145297	0.840229
397	WF_4_post_O_Spherical	WF_6_post_C_TotalHOA	0.0682092	-0.015317	0.151735	0.110055
398	WF_4_post_O_Spherical	WF_6_post_C_Third	0.0288702	-0.0994691	0.15721	0.659458
399	WF_4_post_O_Spherical	WF_6_post_C_Fourth	0.14731	0.0238691	0.270751	0.0196928
400	WF_4_post_O_Spherical	WF_6_post_C_Trefoil	-0.0347255	-0.128245	0.0587935	0.467053
401	WF_4_post_O_Spherical	WF_6_post_C_Coma	-0.0838894	-0.165164	-0.00261519	0.0435506
402	WF_4_post_O_Spherical	WF_6_post_C_Tetrafoil	-0.10745	-0.168511	-0.0463896	0.000605805
403	WF_4_post_O_Spherical	WF_6_post_C_2ndAstig	-0.132436	-0.190285	-0.0745876	8.80792e-06
404	WF_4_post_O_Spherical	WF_6_post_C_Spherical	-0.106351	-0.178316	-0.0343857	0.00392353
405	WF_4_post_O_Spherical	Pupil Diameter_post	-0.0250314	-0.0289985	-0.0210643	5.07883e-30
406	WF_4_post_I_Astigmatism	Intercept	-1.07017	-1.64125	-0.499097	0.000274275
407	WF_4_post_I_Astigmatism	IOL (Multi)	0.0472937	-0.00578916	0.100377	0.081641
408	WF_4_post_I_Astigmatism	Sex (M)	0.00757917	-0.0445379	0.0596962	0.775791
409	WF_4_post_I_Astigmatism	Age	0.00153862	-0.00207894	0.00515617	0.405027
410	WF_4_post_I_Astigmatism	SE	-0.0181212	-0.0727062	0.0364637	0.515531
411	WF_4_post_I_Astigmatism	CYL	-0.0875682	-0.148974	-0.0261626	0.00537324
412	WF_4_post_I_Astigmatism	Corneal Astigmatism	0.0292732	-0.0551923	0.113739	0.49725
413	WF_4_post_I_Astigmatism	Axial Length	0.0175108	-0.000217466	0.0352391	0.0536547
414	WF_4_post_I_Astigmatism	WF_4_post_C_Astigmatism	0.0987093	0.012978	0.184441	0.0244198
415	WF_4_post_I_Astigmatism	WF_4_post_C_TotalHOA	0.158532	-3.50569	3.82275	0.932452
416	WF_4_post_I_Astigmatism	WF_4_post_C_Third	-4.03175	-7.63871	-0.424797	0.0288938
417	WF_4_post_I_Astigmatism	WF_4_post_C_Fourth	0.37331	-2.37778	3.1244	0.790373
418	WF_4_post_I_Astigmatism	WF_4_post_C_Trefoil	3.51271	1.93508	5.09035	1.53637e-05
419	WF_4_post_I_Astigmatism	WF_4_post_C_Coma	2.34339	1.03434	3.65243	0.000489466
420	WF_4_post_I_Astigmatism	WF_4_post_C_Tetrafoil	-1.41974	-3.02111	0.181625	0.0828453
421	WF_4_post_I_Astigmatism	WF_4_post_C_2ndAstig	-1.16129	-2.60704	0.284457	0.115992
422	WF_4_post_I_Astigmatism	WF_4_post_C_Spherical	-0.578871	-1.67468	0.51694	0.300947
423	WF_4_post_I_Astigmatism	WF_6_post_C_Astigmatism	-0.0260695	-0.133627	0.0814881	0.634933
424	WF_4_post_I_Astigmatism	WF_6_post_C_TotalHOA	-0.596008	-1.27444	0.08242	0.0856713
425	WF_4_post_I_Astigmatism	WF_6_post_C_Third	0.710501	-0.331716	1.75272	0.182065
426	WF_4_post_I_Astigmatism	WF_6_post_C_Fourth	0.930863	-0.0755044	1.93723	0.070388
427	WF_4_post_I_Astigmatism	WF_6_post_C_Trefoil	-0.627159	-1.38962	0.135299	0.107496
428	WF_4_post_I_Astigmatism	WF_6_post_C_Coma	-0.13649	-0.798323	0.525343	0.686216
429	WF_4_post_I_Astigmatism	WF_6_post_C_Tetrafoil	-0.0164171	-0.515274	0.48244	0.948594
430	WF_4_post_I_Astigmatism	WF_6_post_C_2ndAstig	-0.108441	-0.58156	0.364677	0.653434
431	WF_4_post_I_Astigmatism	WF_6_post_C_Spherical	0.0344598	-0.552375	0.621294	0.908413
432	WF_4_post_I_Astigmatism	Pupil Diameter_post	-0.000960877	-0.033911	0.0319892	0.954446
433	WF_4_post_I_TotalHOA	Intercept	0.0386416	-0.101587	0.17887	0.589476
434	WF_4_post_I_TotalHOA	IOL (Multi)	0.0105421	-0.00243164	0.0235159	0.112227
435	WF_4_post_I_TotalHOA	Sex (M)	-0.000839233	-0.0135492	0.0118707	0.897111
436	WF_4_post_I_TotalHOA	Age	-0.000124779	-0.00101233	0.00076277	0.783058
437	WF_4_post_I_TotalHOA	SE	-0.000824265	-0.0146248	0.0129763	0.906856
438	WF_4_post_I_TotalHOA	CYL	0.00341618	-0.0121522	0.0189845	0.667315
439	WF_4_post_I_TotalHOA	Corneal Astigmatism	0.00175749	-0.0197318	0.0232468	0.872708
440	WF_4_post_I_TotalHOA	Axial Length	0.00233104	-0.00200671	0.00666879	0.293001
441	WF_4_post_I_TotalHOA	WF_4_post_C_Astigmatism	0.0398274	0.0179884	0.0616664	0.000383039
442	WF_4_post_I_TotalHOA	WF_4_post_C_TotalHOA	0.900614	-0.0447874	1.84602	0.0624129
443	WF_4_post_I_TotalHOA	WF_4_post_C_Third	-0.0840036	-1.01591	0.847905	0.859827
444	WF_4_post_I_TotalHOA	WF_4_post_C_Fourth	0.489813	-0.224132	1.20376	0.179287
445	WF_4_post_I_TotalHOA	WF_4_post_C_Trefoil	-0.39716	-0.805997	0.0116768	0.0574342
446	WF_4_post_I_TotalHOA	WF_4_post_C_Coma	-0.0713306	-0.411387	0.268726	0.681139
447	WF_4_post_I_TotalHOA	WF_4_post_C_Tetrafoil	-0.031774	-0.446236	0.382688	0.880615
448	WF_4_post_I_TotalHOA	WF_4_post_C_2ndAstig	-0.0464484	-0.419814	0.326917	0.807451
449	WF_4_post_I_TotalHOA	WF_4_post_C_Spherical	-0.262433	-0.544082	0.0192158	0.0683515
450	WF_4_post_I_TotalHOA	WF_6_post_C_Astigmatism	-0.0405856	-0.0681396	-0.0130316	0.00404403
451	WF_4_post_I_TotalHOA	WF_6_post_C_TotalHOA	0.143801	-0.0317164	0.319318	0.108889
452	WF_4_post_I_TotalHOA	WF_6_post_C_Third	-0.0616036	-0.331355	0.208147	0.654612
453	WF_4_post_I_TotalHOA	WF_6_post_C_Fourth	0.328647	0.0702013	0.587093	0.0129831
454	WF_4_post_I_TotalHOA	WF_6_post_C_Trefoil	-0.051385	-0.247199	0.144429	0.607223
455	WF_4_post_I_TotalHOA	WF_6_post_C_Coma	-0.0708099	-0.241202	0.0995821	0.415701
456	WF_4_post_I_TotalHOA	WF_6_post_C_Tetrafoil	-0.29412	-0.421731	-0.166509	7.68987e-06
457	WF_4_post_I_TotalHOA	WF_6_post_C_2ndAstig	-0.136421	-0.257275	-0.0155662	0.0273525
458	WF_4_post_I_TotalHOA	WF_6_post_C_Spherical	-0.366146	-0.516792	-0.215501	2.43678e-06
459	WF_4_post_I_TotalHOA	Pupil Diameter_post	-0.013299	-0.0214711	-0.00512685	0.00153783
460	WF_4_post_I_Third	Intercept	0.0393165	-0.0873204	0.165954	0.543098
461	WF_4_post_I_Third	IOL (Multi)	0.0092707	-0.00242417	0.0209656	0.120826
462	WF_4_post_I_Third	Sex (M)	-0.00018594	-0.011632	0.0112601	0.974611
463	WF_4_post_I_Third	Age	-3.87093e-05	-0.000840122	0.000762704	0.924611
464	WF_4_post_I_Third	SE	-0.000747723	-0.013353	0.0118575	0.907486
465	WF_4_post_I_Third	CYL	0.00306921	-0.0111644	0.0173028	0.672726
466	WF_4_post_I_Third	Corneal Astigmatism	0.006963	-0.0127162	0.0266422	0.488291
467	WF_4_post_I_Third	Axial Length	0.00192738	-0.00198364	0.0058384	0.334518
468	WF_4_post_I_Third	WF_4_post_C_Astigmatism	0.0335893	0.0135838	0.0535948	0.00106286
469	WF_4_post_I_Third	WF_4_post_C_TotalHOA	0.945096	0.0746117	1.81558	0.0337813
470	WF_4_post_I_Third	WF_4_post_C_Third	-0.175387	-1.03407	0.6833	0.689069
471	WF_4_post_I_Third	WF_4_post_C_Fourth	0.206108	-0.452817	0.865034	0.540079
472	WF_4_post_I_Third	WF_4_post_C_Trefoil	-0.386535	-0.763801	-0.00926944	0.045115
473	WF_4_post_I_Third	WF_4_post_C_Coma	-0.0305381	-0.34462	0.283544	0.848933
474	WF_4_post_I_Third	WF_4_post_C_Tetrafoil	-0.0235978	-0.405673	0.358477	0.903692
475	WF_4_post_I_Third	WF_4_post_C_2ndAstig	0.0214967	-0.322545	0.365538	0.902574
476	WF_4_post_I_Third	WF_4_post_C_Spherical	-0.204318	-0.463291	0.0546541	0.122593
477	WF_4_post_I_Third	WF_6_post_C_Astigmatism	-0.0400455	-0.065346	-0.0147451	0.0020189
478	WF_4_post_I_Third	WF_6_post_C_TotalHOA	0.107635	-0.054182	0.269452	0.192873
479	WF_4_post_I_Third	WF_6_post_C_Third	-0.0901005	-0.338864	0.158663	0.478068
480	WF_4_post_I_Third	WF_6_post_C_Fourth	0.373184	0.135723	0.610646	0.00217163
481	WF_4_post_I_Third	WF_6_post_C_Trefoil	0.00583925	-0.174105	0.185784	0.94931
482	WF_4_post_I_Third	WF_6_post_C_Coma	-0.0232782	-0.180059	0.133502	0.771151
483	WF_4_post_I_Third	WF_6_post_C_Tetrafoil	-0.303954	-0.421029	-0.186878	4.95875e-07
484	WF_4_post_I_Third	WF_6_post_C_2ndAstig	-0.154524	-0.265422	-0.0436261	0.006516
485	WF_4_post_I_Third	WF_6_post_C_Spherical	-0.384967	-0.523364	-0.24657	7.53403e-08
486	WF_4_post_I_Third	Pupil Diameter_post	-0.0148306	-0.0222374	-0.00742385	9.79188e-05
487	WF_4_post_I_Fourth	Intercept	0.00953423	-0.0793463	0.0984147	0.8336
488	WF_4_post_I_Fourth	IOL (Multi)	0.006531	-0.00175183	0.0148138	0.123272
489	WF_4_post_I_Fourth	Sex (M)	0.00101074	-0.00712964	0.00915112	0.807896
490	WF_4_post_I_Fourth	Age	-4.57245e-05	-0.000609149	0.0005177	0.873717
491	WF_4_post_I_Fourth	SE	-0.00246519	-0.0108252	0.00589482	0.563533
492	WF_4_post_I_Fourth	CYL	9.3284e-05	-0.00929537	0.00948194	0.98447
493	WF_4_post_I_Fourth	Corneal Astigmatism	-0.00190157	-0.0147968	0.0109937	0.772669
494	WF_4_post_I_Fourth	Axial Length	0.00106339	-0.00170032	0.00382709	0.45132
495	WF_4_post_I_Fourth	WF_4_post_C_Astigmatism	0.0190986	0.00602234	0.0321748	0.00436071
496	WF_4_post_I_Fourth	WF_4_post_C_TotalHOA	0.0623914	-0.492789	0.617572	0.825751
497	WF_4_post_I_Fourth	WF_4_post_C_Third	0.27342	-0.272804	0.819643	0.327003
498	WF_4_post_I_Fourth	WF_4_post_C_Fourth	0.601325	0.185765	1.01688	0.00475698
499	WF_4_post_I_Fourth	WF_4_post_C_Trefoil	-0.188859	-0.427446	0.0497286	0.12142
500	WF_4_post_I_Fourth	WF_4_post_C_Coma	-0.130573	-0.328277	0.0671308	0.196118
501	WF_4_post_I_Fourth	WF_4_post_C_Tetrafoil	-0.0326548	-0.274856	0.209547	0.791691
502	WF_4_post_I_Fourth	WF_4_post_C_2ndAstig	-0.0605924	-0.27963	0.158445	0.587917
503	WF_4_post_I_Fourth	WF_4_post_C_Spherical	-0.1045	-0.270889	0.0618888	0.218874
504	WF_4_post_I_Fourth	WF_6_post_C_Astigmatism	-0.0140675	-0.0304262	0.00229113	0.0924675
505	WF_4_post_I_Fourth	WF_6_post_C_TotalHOA	0.0694709	-0.0331948	0.172137	0.185347
506	WF_4_post_I_Fourth	WF_6_post_C_Third	0.057395	-0.100305	0.215095	0.475962
507	WF_4_post_I_Fourth	WF_6_post_C_Fourth	-0.00429617	-0.157097	0.148504	0.956073
508	WF_4_post_I_Fourth	WF_6_post_C_Trefoil	-0.103455	-0.219239	0.0123292	0.0804685
509	WF_4_post_I_Fourth	WF_6_post_C_Coma	-0.0968118	-0.197218	0.0035949	0.0593278
510	WF_4_post_I_Fourth	WF_6_post_C_Tetrafoil	-0.0384675	-0.114376	0.0374408	0.321026
511	WF_4_post_I_Fourth	WF_6_post_C_2ndAstig	0.0106421	-0.0614682	0.0827523	0.772493
512	WF_4_post_I_Fourth	WF_6_post_C_Spherical	-0.0487161	-0.137838	0.0404059	0.284481
513	WF_4_post_I_Fourth	Pupil Diameter_post	-0.00232643	-0.00742454	0.00277169	0.371617
514	WF_4_post_I_Trefoil	Intercept	-0.00308534	-0.100431	0.0942604	0.950501
515	WF_4_post_I_Trefoil	IOL (Multi)	0.00544859	-0.00355402	0.0144512	0.23638
516	WF_4_post_I_Trefoil	Sex (M)	0.000713703	-0.008104	0.00953141	0.874051
517	WF_4_post_I_Trefoil	Age	0.000172687	-0.000443419	0.000788794	0.583103
518	WF_4_post_I_Trefoil	SE	-0.00524662	-0.0148514	0.00435816	0.28484
519	WF_4_post_I_Trefoil	CYL	0.0052433	-0.00559422	0.0160808	0.34344
520	WF_4_post_I_Trefoil	Corneal Astigmatism	0.0071688	-0.00779575	0.0221334	0.34819
521	WF_4_post_I_Trefoil	Axial Length	0.00120928	-0.00180091	0.00421947	0.431612
522	WF_4_post_I_Trefoil	WF_4_post_C_Astigmatism	0.0235426	0.00833338	0.0387519	0.00253243
523	WF_4_post_I_Trefoil	WF_4_post_C_TotalHOA	0.363705	-0.295454	1.02286	0.279961
524	WF_4_post_I_Trefoil	WF_4_post_C_Third	-0.421965	-1.07182	0.227887	0.203671
525	WF_4_post_I_Trefoil	WF_4_post_C_Fourth	0.372652	-0.125392	0.870696	0.14308
526	WF_4_post_I_Trefoil	WF_4_post_C_Trefoil	0.254049	-0.0311357	0.539233	0.081371
527	WF_4_post_I_Trefoil	WF_4_post_C_Coma	0.18923	-0.0480263	0.426486	0.118577
528	WF_4_post_I_Trefoil	WF_4_post_C_Tetrafoil	-0.021696	-0.310748	0.267356	0.883094
529	WF_4_post_I_Trefoil	WF_4_post_C_2ndAstig	-0.00872109	-0.26908	0.251638	0.947678
530	WF_4_post_I_Trefoil	WF_4_post_C_Spherical	-0.23593	-0.43224	-0.0396196	0.0188454
531	WF_4_post_I_Trefoil	WF_6_post_C_Astigmatism	-0.0381984	-0.0573977	-0.018999	0.000108424
532	WF_4_post_I_Trefoil	WF_6_post_C_TotalHOA	0.0124894	-0.10992	0.134898	0.841571
533	WF_4_post_I_Trefoil	WF_6_post_C_Third	0.0318638	-0.156276	0.220004	0.740054
534	WF_4_post_I_Trefoil	WF_6_post_C_Fourth	0.386252	0.20614	0.566364	3.0733e-05
535	WF_4_post_I_Trefoil	WF_6_post_C_Trefoil	-0.044774	-0.181241	0.0916934	0.520453
536	WF_4_post_I_Trefoil	WF_6_post_C_Coma	-0.0538102	-0.172592	0.0649719	0.374977
537	WF_4_post_I_Trefoil	WF_6_post_C_Tetrafoil	-0.226736	-0.315639	-0.137834	7.80914e-07
538	WF_4_post_I_Trefoil	WF_6_post_C_2ndAstig	-0.125809	-0.210004	-0.041613	0.00354728
539	WF_4_post_I_Trefoil	WF_6_post_C_Spherical	-0.318487	-0.42347	-0.213505	4.90225e-09
540	WF_4_post_I_Trefoil	Pupil Diameter_post	-0.00813546	-0.0138132	-0.00245774	0.00522023
541	WF_4_post_I_Coma	Intercept	0.0437361	-0.0692603	0.156732	0.448398
542	WF_4_post_I_Coma	IOL (Multi)	0.00764269	-0.00279246	0.0180779	0.151713
543	WF_4_post_I_Coma	Sex (M)	-0.00163237	-0.0118455	0.00858075	0.754195
544	WF_4_post_I_Coma	Age	-0.000246169	-0.000961258	0.00046892	0.500131
545	WF_4_post_I_Coma	SE	0.00152908	-0.00971839	0.0127765	0.789986
546	WF_4_post_I_Coma	CYL	-0.00113216	-0.0138326	0.0115683	0.861363
547	WF_4_post_I_Coma	Corneal Astigmatism	0.00266119	-0.0148983	0.0202207	0.766545
548	WF_4_post_I_Coma	Axial Length	0.00193986	-0.00154989	0.0054296	0.276406
549	WF_4_post_I_Coma	WF_4_post_C_Astigmatism	0.0239223	0.00607172	0.0417729	0.00886271
550	WF_4_post_I_Coma	WF_4_post_C_TotalHOA	1.07008	0.293355	1.8468	0.00714191
551	WF_4_post_I_Coma	WF_4_post_C_Third	-0.108787	-0.874981	0.657407	0.780896
552	WF_4_post_I_Coma	WF_4_post_C_Fourth	-0.195231	-0.783181	0.392719	0.515431
553	WF_4_post_I_Coma	WF_4_post_C_Trefoil	-0.634749	-0.971378	-0.29812	0.00024115
554	WF_4_post_I_Coma	WF_4_post_C_Coma	-0.110457	-0.390708	0.169794	0.440145
555	WF_4_post_I_Coma	WF_4_post_C_Tetrafoil	-0.0212207	-0.362141	0.319699	0.902943
556	WF_4_post_I_Coma	WF_4_post_C_2ndAstig	0.038129	-0.268854	0.345112	0.807753
557	WF_4_post_I_Coma	WF_4_post_C_Spherical	-0.0395018	-0.270579	0.191576	0.737711
558	WF_4_post_I_Coma	WF_6_post_C_Astigmatism	-0.0196077	-0.042183	0.0029675	0.0892531
559	WF_4_post_I_Coma	WF_6_post_C_TotalHOA	0.0882475	-0.0561397	0.232635	0.231462
560	WF_4_post_I_Coma	WF_6_post_C_Third	-0.120378	-0.342346	0.101591	0.288273
561	WF_4_post_I_Coma	WF_6_post_C_Fourth	0.189524	-0.02236	0.401407	0.0801312
562	WF_4_post_I_Coma	WF_6_post_C_Trefoil	0.055018	-0.105544	0.21558	0.502112
563	WF_4_post_I_Coma	WF_6_post_C_Coma	0.0136582	-0.126235	0.153551	0.848313
564	WF_4_post_I_Coma	WF_6_post_C_Tetrafoil	-0.215608	-0.320072	-0.111143	5.97333e-05
565	WF_4_post_I_Coma	WF_6_post_C_2ndAstig	-0.0823695	-0.181322	0.016583	0.10335
566	WF_4_post_I_Coma	WF_6_post_C_Spherical	-0.230796	-0.354286	-0.107307	0.00027323
567	WF_4_post_I_Coma	Pupil Diameter_post	-0.012079	-0.0186879	-0.00547004	0.000370872
568	WF_4_post_I_Tetrafoil	Intercept	0.0270855	-0.0420816	0.0962526	0.443317
569	WF_4_post_I_Tetrafoil	IOL (Multi)	0.0044584	-0.00198656	0.0109034	0.17617
570	WF_4_post_I_Tetrafoil	Sex (M)	-0.00159354	-0.00792737	0.0047403	0.622306
571	WF_4_post_I_Tetrafoil	Age	4.73937e-05	-0.000391049	0.000485836	0.832345
572	WF_4_post_I_Tetrafoil	SE	-0.000349784	-0.00686041	0.00616084	0.916176
573	WF_4_post_I_Tetrafoil	CYL	-0.00135201	-0.00866432	0.00596029	0.717197
574	WF_4_post_I_Tetrafoil	Corneal Astigmatism	-0.00679603	-0.0168401	0.003248	0.185331
575	WF_4_post_I_Tetrafoil	Axial Length	0.000870023	-0.00128054	0.00302059	0.428425
576	WF_4_post_I_Tetrafoil	WF_4_post_C_Astigmatism	0.0122485	0.00206302	0.022434	0.0187733
577	WF_4_post_I_Tetrafoil	WF_4_post_C_TotalHOA	0.0187843	-0.413793	0.451361	0.932206
578	WF_4_post_I_Tetrafoil	WF_4_post_C_Third	0.158227	-0.26738	0.583834	0.466539
579	WF_4_post_I_Tetrafoil	WF_4_post_C_Fourth	-0.0203058	-0.34414	0.303529	0.902237
580	WF_4_post_I_Tetrafoil	WF_4_post_C_Trefoil	-0.0764894	-0.262403	0.109424	0.420402
581	WF_4_post_I_Tetrafoil	WF_4_post_C_Coma	-0.0547673	-0.208833	0.0992986	0.486302
582	WF_4_post_I_Tetrafoil	WF_4_post_C_Tetrafoil	0.47542	0.28669	0.664151	1.08274e-06
583	WF_4_post_I_Tetrafoil	WF_4_post_C_2ndAstig	0.0675167	-0.103149	0.238183	0.438463
584	WF_4_post_I_Tetrafoil	WF_4_post_C_Spherical	-0.0450971	-0.174729	0.0845342	0.495623
585	WF_4_post_I_Tetrafoil	WF_6_post_C_Astigmatism	-0.00268049	-0.0154244	0.0100634	0.680314
586	WF_4_post_I_Tetrafoil	WF_6_post_C_TotalHOA	0.0788982	-0.00109956	0.158896	0.0537878
587	WF_4_post_I_Tetrafoil	WF_6_post_C_Third	0.0474823	-0.0753989	0.170364	0.449188
588	WF_4_post_I_Tetrafoil	WF_6_post_C_Fourth	0.0842102	-0.0348358	0.203256	0.166187
589	WF_4_post_I_Tetrafoil	WF_6_post_C_Trefoil	-0.10735	-0.197556	-0.0171445	0.0200434
590	WF_4_post_I_Tetrafoil	WF_6_post_C_Coma	-0.0973336	-0.175562	-0.019105	0.0150694
591	WF_4_post_I_Tetrafoil	WF_6_post_C_Tetrafoil	-0.0872361	-0.14637	-0.0281023	0.00398737
592	WF_4_post_I_Tetrafoil	WF_6_post_C_2ndAstig	-0.0430962	-0.0992664	0.0130739	0.133207
593	WF_4_post_I_Tetrafoil	WF_6_post_C_Spherical	-0.0886372	-0.158071	-0.0192035	0.0126436
594	WF_4_post_I_Tetrafoil	Pupil Diameter_post	-0.0100684	-0.0140369	-0.00609992	9.69765e-07
595	WF_4_post_I_2ndAstig	Intercept	0.0441501	-0.0125163	0.100817	0.12773
596	WF_4_post_I_2ndAstig	IOL (Multi)	0.0024669	-0.00279185	0.00772565	0.358623
597	WF_4_post_I_2ndAstig	Sex (M)	0.000283908	-0.00487551	0.00544333	0.91419
598	WF_4_post_I_2ndAstig	Age	5.68554e-05	-0.000301975	0.000415685	0.756345
599	WF_4_post_I_2ndAstig	SE	-0.00247844	-0.00794994	0.00299306	0.375051
600	WF_4_post_I_2ndAstig	CYL	0.00135813	-0.00480331	0.00751957	0.665896
601	WF_4_post_I_2ndAstig	Corneal Astigmatism	0.00058227	-0.00790223	0.00906677	0.89305
602	WF_4_post_I_2ndAstig	Axial Length	-0.000371397	-0.00212851	0.00138572	0.678966
603	WF_4_post_I_2ndAstig	WF_4_post_C_Astigmatism	0.00865193	3.58817e-05	0.017268	0.0495589
604	WF_4_post_I_2ndAstig	WF_4_post_C_TotalHOA	-0.0745344	-0.444393	0.295324	0.693012
605	WF_4_post_I_2ndAstig	WF_4_post_C_Third	0.272358	-0.0918684	0.636584	0.143333
606	WF_4_post_I_2ndAstig	WF_4_post_C_Fourth	0.286554	0.00831487	0.564793	0.0440443
607	WF_4_post_I_2ndAstig	WF_4_post_C_Trefoil	-0.121636	-0.281095	0.0378239	0.13549
608	WF_4_post_I_2ndAstig	WF_4_post_C_Coma	-0.111208	-0.243632	0.0212156	0.100375
609	WF_4_post_I_2ndAstig	WF_4_post_C_Tetrafoil	-0.137652	-0.299468	0.0241643	0.0960422
610	WF_4_post_I_2ndAstig	WF_4_post_C_2ndAstig	0.269639	0.123681	0.415597	0.000321331
611	WF_4_post_I_2ndAstig	WF_4_post_C_Spherical	-0.160377	-0.270836	-0.0499174	0.00459647
612	WF_4_post_I_2ndAstig	WF_6_post_C_Astigmatism	-0.0117318	-0.0225618	-0.000901717	0.0341839
613	WF_4_post_I_2ndAstig	WF_6_post_C_TotalHOA	0.0752392	0.0067011	0.143777	0.0318746
614	WF_4_post_I_2ndAstig	WF_6_post_C_Third	-0.0279668	-0.133268	0.0773349	0.602896
615	WF_4_post_I_2ndAstig	WF_6_post_C_Fourth	-0.0724061	-0.173835	0.0290233	0.162329
616	WF_4_post_I_2ndAstig	WF_6_post_C_Trefoil	-0.0333186	-0.110162	0.0435245	0.395784
617	WF_4_post_I_2ndAstig	WF_6_post_C_Coma	-0.0365914	-0.103343	0.03016	0.283108
618	WF_4_post_I_2ndAstig	WF_6_post_C_Tetrafoil	0.0293673	-0.0208425	0.0795772	0.252134
619	WF_4_post_I_2ndAstig	WF_6_post_C_2ndAstig	0.00428872	-0.0432944	0.0518719	0.859843
620	WF_4_post_I_2ndAstig	WF_6_post_C_Spherical	0.00739952	-0.0517376	0.0665366	0.806358
621	WF_4_post_I_2ndAstig	Pupil Diameter_post	-0.00615489	-0.00943614	-0.00287363	0.000269836
622	WF_4_post_I_Spherical	Intercept	0.134421	0.0660402	0.202801	0.000139188
623	WF_4_post_I_Spherical	IOL (Multi)	-0.00426146	-0.0106017	0.00207878	0.188661
624	WF_4_post_I_Spherical	Sex (M)	-0.00368108	-0.00989903	0.00253687	0.246815
625	WF_4_post_I_Spherical	Age	-6.37437e-05	-0.000496679	0.000369192	0.773077
626	WF_4_post_I_Spherical	SE	0.00256525	-0.00407391	0.0092044	0.449212
627	WF_4_post_I_Spherical	CYL	-0.00846288	-0.0159432	-0.000982558	0.0270197
628	WF_4_post_I_Spherical	Corneal Astigmatism	-0.00364942	-0.0139567	0.00665787	0.488007
629	WF_4_post_I_Spherical	Axial Length	-0.0011678	-0.00328674	0.000951145	0.280855
630	WF_4_post_I_Spherical	WF_4_post_C_Astigmatism	0.000387454	-0.0100822	0.0108572	0.942204
631	WF_4_post_I_Spherical	WF_4_post_C_TotalHOA	0.180105	-0.270408	0.630618	0.433636
632	WF_4_post_I_Spherical	WF_4_post_C_Third	-0.547994	-0.991758	-0.104229	0.0158322
633	WF_4_post_I_Spherical	WF_4_post_C_Fourth	-0.489186	-0.828472	-0.1499	0.00489148
634	WF_4_post_I_Spherical	WF_4_post_C_Trefoil	0.262674	0.0682841	0.457063	0.00832344
635	WF_4_post_I_Spherical	WF_4_post_C_Coma	0.246323	0.0848162	0.407829	0.00292641
636	WF_4_post_I_Spherical	WF_4_post_C_Tetrafoil	0.272791	0.075571	0.470011	0.00692109
637	WF_4_post_I_Spherical	WF_4_post_C_2ndAstig	0.239992	0.0621766	0.417807	0.00839642
638	WF_4_post_I_Spherical	WF_4_post_C_Spherical	-0.338085	-0.472534	-0.203637	1.09781e-06
639	WF_4_post_I_Spherical	WF_6_post_C_Astigmatism	0.00135568	-0.0118183	0.0145296	0.840229
640	WF_4_post_I_Spherical	WF_6_post_C_TotalHOA	0.0682099	-0.0153163	0.151736	0.110052
641	WF_4_post_I_Spherical	WF_6_post_C_Third	0.0288703	-0.099469	0.15721	0.659456
642	WF_4_post_I_Spherical	WF_6_post_C_Fourth	0.147309	0.0238677	0.270749	0.019694
643	WF_4_post_I_Spherical	WF_6_post_C_Trefoil	-0.0347258	-0.128245	0.0587933	0.46705
644	WF_4_post_I_Spherical	WF_6_post_C_Coma	-0.0838898	-0.165164	-0.00261566	0.0435494
645	WF_4_post_I_Spherical	WF_6_post_C_Tetrafoil	-0.10745	-0.16851	-0.0463893	0.000605826
646	WF_4_post_I_Spherical	WF_6_post_C_2ndAstig	-0.132436	-0.190284	-0.0745871	8.8086e-06
647	WF_4_post_I_Spherical	WF_6_post_C_Spherical	-0.10635	-0.178315	-0.0343853	0.00392368
648	WF_4_post_I_Spherical	Pupil Diameter_post	-0.0250314	-0.0289985	-0.0210643	5.07801e-30
649	WF_6_post_O_Astigmatism	Intercept	-3.66522	-5.96649	-1.36394	0.00194061
650	WF_6_post_O_Astigmatism	IOL (Multi)	-0.0955316	-0.309271	0.118207	0.38163
651	WF_6_post_O_Astigmatism	Sex (M)	-0.109486	-0.319265	0.100293	0.307082
652	WF_6_post_O_Astigmatism	Age	-0.00628928	-0.0208643	0.0082857	0.398244
653	WF_6_post_O_Astigmatism	SE	0.238606	0.0175478	0.459664	0.0348487
654	WF_6_post_O_Astigmatism	CYL	0.638449	0.389644	0.887255	6.71927e-07
655	WF_6_post_O_Astigmatism	Corneal Astigmatism	-0.0955493	-0.437967	0.246869	0.584655
656	WF_6_post_O_Astigmatism	Axial Length	0.0281839	-0.0432166	0.0995844	0.43965
657	WF_6_post_O_Astigmatism	WF_4_post_C_Astigmatism	-0.436977	-0.784617	-0.0893375	0.0140587
658	WF_6_post_O_Astigmatism	WF_4_post_C_TotalHOA	-7.54708	-22.437	7.34278	0.320937
659	WF_6_post_O_Astigmatism	WF_4_post_C_Third	1.078	-13.582	15.738	0.885455
660	WF_6_post_O_Astigmatism	WF_4_post_C_Fourth	2.96527	-8.22481	14.1554	0.603714
661	WF_6_post_O_Astigmatism	WF_4_post_C_Trefoil	3.05939	-3.35561	9.47439	0.350345
662	WF_6_post_O_Astigmatism	WF_4_post_C_Coma	3.40244	-1.92262	8.72751	0.211008
663	WF_6_post_O_Astigmatism	WF_4_post_C_Tetrafoil	-1.67153	-8.18233	4.83926	0.615035
664	WF_6_post_O_Astigmatism	WF_4_post_C_2ndAstig	1.79531	-4.08006	7.67067	0.549486
665	WF_6_post_O_Astigmatism	WF_4_post_C_Spherical	-0.483669	-4.93363	3.96629	0.83138
666	WF_6_post_O_Astigmatism	WF_6_post_C_Astigmatism	0.87251	0.435964	1.30906	0.000100781
667	WF_6_post_O_Astigmatism	WF_6_post_C_TotalHOA	0.817166	-1.94082	3.57515	0.561667
668	WF_6_post_O_Astigmatism	WF_6_post_C_Third	-1.61101	-5.84811	2.62609	0.456467
669	WF_6_post_O_Astigmatism	WF_6_post_C_Fourth	-0.00150645	-4.08804	4.08503	0.999424
670	WF_6_post_O_Astigmatism	WF_6_post_C_Trefoil	1.41603	-1.67999	4.51205	0.370406
671	WF_6_post_O_Astigmatism	WF_6_post_C_Coma	1.65511	-1.03325	4.34348	0.228074
672	WF_6_post_O_Astigmatism	WF_6_post_C_Tetrafoil	-0.0514728	-2.07581	1.97286	0.96027
673	WF_6_post_O_Astigmatism	WF_6_post_C_2ndAstig	-1.4862	-3.40532	0.432918	0.129626
674	WF_6_post_O_Astigmatism	WF_6_post_C_Spherical	-0.379519	-2.7623	2.00326	0.755022
675	WF_6_post_O_Astigmatism	Pupil Diameter_post	0.599584	0.46657	0.732598	2.58574e-17
676	WF_6_post_O_TotalHOA	Intercept	5.27103	2.96839	7.57366	9.66929e-06
677	WF_6_post_O_TotalHOA	IOL (Multi)	0.0530042	-0.160782	0.266791	0.627316
678	WF_6_post_O_TotalHOA	Sex (M)	-0.0065183	-0.21631	0.203273	0.951477
679	WF_6_post_O_TotalHOA	Age	0.00264695	-0.0119355	0.0172294	0.722216
680	WF_6_post_O_TotalHOA	SE	-0.13892	-0.360619	0.0827788	0.219934
681	WF_6_post_O_TotalHOA	CYL	-0.167832	-0.417417	0.0817519	0.188068
682	WF_6_post_O_TotalHOA	Corneal Astigmatism	0.0410947	-0.302481	0.384671	0.814737
683	WF_6_post_O_TotalHOA	Axial Length	-0.0163288	-0.0877528	0.0550952	0.654364
684	WF_6_post_O_TotalHOA	WF_4_post_C_Astigmatism	0.121577	-0.227279	0.470432	0.494857
685	WF_6_post_O_TotalHOA	WF_4_post_C_TotalHOA	7.13375	-7.82299	22.0905	0.350287
686	WF_6_post_O_TotalHOA	WF_4_post_C_Third	-3.88668	-18.6139	10.8405	0.605181
687	WF_6_post_O_TotalHOA	WF_4_post_C_Fourth	-2.78809	-14.0335	8.45732	0.627208
688	WF_6_post_O_TotalHOA	WF_4_post_C_Trefoil	-0.183216	-6.62903	6.2626	0.955593
689	WF_6_post_O_TotalHOA	WF_4_post_C_Coma	-1.46016	-6.81185	3.89152	0.593036
690	WF_6_post_O_TotalHOA	WF_4_post_C_Tetrafoil	1.43537	-5.1063	7.97704	0.667323
691	WF_6_post_O_TotalHOA	WF_4_post_C_2ndAstig	-0.416352	-6.31837	5.48567	0.890081
692	WF_6_post_O_TotalHOA	WF_4_post_C_Spherical	-1.4642	-5.93276	3.00437	0.520994
693	WF_6_post_O_TotalHOA	WF_6_post_C_Astigmatism	-0.0350933	-0.473355	0.403168	0.875346
694	WF_6_post_O_TotalHOA	WF_6_post_C_TotalHOA	-0.384139	-3.15506	2.38678	0.785943
695	WF_6_post_O_TotalHOA	WF_6_post_C_Third	2.5388	-1.71829	6.79588	0.24297
696	WF_6_post_O_TotalHOA	WF_6_post_C_Fourth	-0.980092	-5.08358	3.12339	0.639875
697	WF_6_post_O_TotalHOA	WF_6_post_C_Trefoil	-2.05908	-5.16791	1.04976	0.194775
698	WF_6_post_O_TotalHOA	WF_6_post_C_Coma	-2.35896	-5.05891	0.340997	0.0873796
699	WF_6_post_O_TotalHOA	WF_6_post_C_Tetrafoil	1.24139	-0.790706	3.2735	0.231686
700	WF_6_post_O_TotalHOA	WF_6_post_C_2ndAstig	1.63826	-0.287892	3.56442	0.0960756
701	WF_6_post_O_TotalHOA	WF_6_post_C_Spherical	1.25825	-1.13434	3.65083	0.30311
702	WF_6_post_O_TotalHOA	Pupil Diameter_post	-0.89163	-1.02483	-0.758429	2.60917e-33
703	WF_6_post_O_Third	Intercept	1.73576	0.489394	2.98213	0.00654408
704	WF_6_post_O_Third	IOL (Multi)	0.0264434	-0.0886578	0.141545	0.652678
705	WF_6_post_O_Third	Sex (M)	-0.0106558	-0.123308	0.101996	0.852986
706	WF_6_post_O_Third	Age	0.00379624	-0.00409129	0.0116838	0.345921
707	WF_6_post_O_Third	SE	-0.0818106	-0.205872	0.0422506	0.196728
708	WF_6_post_O_Third	CYL	0.0153825	-0.124705	0.15547	0.829676
709	WF_6_post_O_Third	Corneal Astigmatism	0.0491597	-0.144524	0.242843	0.619052
710	WF_6_post_O_Third	Axial Length	0.00512829	-0.0333641	0.0436207	0.794091
711	WF_6_post_O_Third	WF_4_post_C_Astigmatism	-0.0910365	-0.287931	0.105858	0.365212
712	WF_6_post_O_Third	WF_4_post_C_TotalHOA	7.37013	-1.19721	15.9375	0.0923424
713	WF_6_post_O_Third	WF_4_post_C_Third	-5.43304	-13.8843	3.01819	0.208195
714	WF_6_post_O_Third	WF_4_post_C_Fourth	-7.16815	-13.6533	-0.682983	0.0307081
715	WF_6_post_O_Third	WF_4_post_C_Trefoil	1.08395	-2.62911	4.79701	0.567434
716	WF_6_post_O_Third	WF_4_post_C_Coma	-1.13419	-4.2254	1.95702	0.472359
717	WF_6_post_O_Third	WF_4_post_C_Tetrafoil	2.48716	-1.27323	6.24756	0.195394
718	WF_6_post_O_Third	WF_4_post_C_2ndAstig	2.51118	-0.874891	5.89725	0.146634
719	WF_6_post_O_Third	WF_4_post_C_Spherical	1.54509	-1.00372	4.09391	0.235287
720	WF_6_post_O_Third	WF_6_post_C_Astigmatism	0.170057	-0.0789507	0.419066	0.181267
721	WF_6_post_O_Third	WF_6_post_C_TotalHOA	0.75733	-0.835281	2.34994	0.351728
722	WF_6_post_O_Third	WF_6_post_C_Third	0.970912	-1.47743	3.41926	0.437342
723	WF_6_post_O_Third	WF_6_post_C_Fourth	-1.87736	-4.21447	0.459743	0.115961
724	WF_6_post_O_Third	WF_6_post_C_Trefoil	-1.40192	-3.17293	0.369102	0.121354
725	WF_6_post_O_Third	WF_6_post_C_Coma	-1.19709	-2.74013	0.345949	0.128943
726	WF_6_post_O_Third	WF_6_post_C_Tetrafoil	1.25335	0.101093	2.40562	0.0334527
727	WF_6_post_O_Third	WF_6_post_C_2ndAstig	0.940485	-0.150975	2.03194	0.0918081
728	WF_6_post_O_Third	WF_6_post_C_Spherical	1.20054	-0.161565	2.56265	0.0846363
729	WF_6_post_O_Third	Pupil Diameter_post	-0.352838	-0.425735	-0.27994	7.13392e-20
730	WF_6_post_O_Fourth	Intercept	4.84227	2.9323	6.75224	1.02492e-06
731	WF_6_post_O_Fourth	IOL (Multi)	0.0650693	-0.112531	0.242669	0.473174
732	WF_6_post_O_Fourth	Sex (M)	-0.00939584	-0.183791	0.164999	0.915964
733	WF_6_post_O_Fourth	Age	0.000742761	-0.0113573	0.0128428	0.9043
734	WF_6_post_O_Fourth	SE	-0.117926	-0.300073	0.0642202	0.205012
735	WF_6_post_O_Fourth	CYL	-0.198333	-0.403192	0.00652518	0.0582852
736	WF_6_post_O_Fourth	Corneal Astigmatism	0.0154764	-0.26625	0.297203	0.914296
737	WF_6_post_O_Fourth	Axial Length	-0.0228925	-0.0821992	0.0364142	0.449812
738	WF_6_post_O_Fourth	WF_4_post_C_Astigmatism	0.219191	-0.066722	0.505104	0.133516
739	WF_6_post_O_Fourth	WF_4_post_C_TotalHOA	2.41439	-9.79407	14.6228	0.698453
740	WF_6_post_O_Fourth	WF_4_post_C_Third	-0.402981	-12.4197	11.6137	0.947618
741	WF_6_post_O_Fourth	WF_4_post_C_Fourth	2.26116	-6.90094	11.4233	0.62879
742	WF_6_post_O_Fourth	WF_4_post_C_Trefoil	-0.834437	-6.08932	4.42045	0.755747
743	WF_6_post_O_Fourth	WF_4_post_C_Coma	-0.783593	-5.14302	3.57583	0.724754
744	WF_6_post_O_Fourth	WF_4_post_C_Tetrafoil	-0.61214	-5.94626	4.72198	0.822122
745	WF_6_post_O_Fourth	WF_4_post_C_2ndAstig	-2.29594	-7.11278	2.52089	0.350604
746	WF_6_post_O_Fourth	WF_4_post_C_Spherical	-2.58974	-6.24188	1.0624	0.165144
747	WF_6_post_O_Fourth	WF_6_post_C_Astigmatism	-0.190508	-0.549064	0.168048	0.298153
748	WF_6_post_O_Fourth	WF_6_post_C_TotalHOA	-0.998645	-3.25862	1.26133	0.386833
749	WF_6_post_O_Fourth	WF_6_post_C_Third	2.55066	-0.921104	6.02241	0.150463
750	WF_6_post_O_Fourth	WF_6_post_C_Fourth	0.630841	-2.72324	3.98492	0.712539
751	WF_6_post_O_Fourth	WF_6_post_C_Trefoil	-1.65404	-4.19524	0.887164	0.20259
752	WF_6_post_O_Fourth	WF_6_post_C_Coma	-2.16402	-4.36951	0.0414735	0.054985
753	WF_6_post_O_Fourth	WF_6_post_C_Tetrafoil	0.511356	-1.15177	2.17448	0.547
754	WF_6_post_O_Fourth	WF_6_post_C_2ndAstig	1.00129	-0.576343	2.57893	0.21404
755	WF_6_post_O_Fourth	WF_6_post_C_Spherical	0.234445	-1.72145	2.19034	0.814346
756	WF_6_post_O_Fourth	Pupil Diameter_post	-0.789195	-0.899307	-0.679083	2.79925e-37
757	WF_6_post_O_Trefoil	Intercept	1.40661	0.506013	2.3072	0.00231175
758	WF_6_post_O_Trefoil	IOL (Multi)	0.0261455	-0.057024	0.109315	0.538048
759	WF_6_post_O_Trefoil	Sex (M)	-0.0120228	-0.0934227	0.0693771	0.772313
760	WF_6_post_O_Trefoil	Age	0.000885942	-0.00481341	0.00658529	0.760729
761	WF_6_post_O_Trefoil	SE	-0.0565998	-0.146244	0.033044	0.216423
762	WF_6_post_O_Trefoil	CYL	-0.018017	-0.119241	0.0832073	0.727327
763	WF_6_post_O_Trefoil	Corneal Astigmatism	-0.00701832	-0.14697	0.132933	0.921737
764	WF_6_post_O_Trefoil	Axial Length	-0.00602307	-0.0338368	0.0217906	0.671412
765	WF_6_post_O_Trefoil	WF_4_post_C_Astigmatism	-0.111189	-0.25346	0.0310831	0.12615
766	WF_6_post_O_Trefoil	WF_4_post_C_TotalHOA	3.7838	-2.40677	9.97436	0.231437
767	WF_6_post_O_Trefoil	WF_4_post_C_Third	-2.27576	-8.38242	3.83091	0.465439
768	WF_6_post_O_Trefoil	WF_4_post_C_Fourth	-4.22868	-8.91472	0.457351	0.0774971
769	WF_6_post_O_Trefoil	WF_4_post_C_Trefoil	0.364437	-2.31854	3.04741	0.79016
770	WF_6_post_O_Trefoil	WF_4_post_C_Coma	-1.42031	-3.65394	0.81333	0.213182
771	WF_6_post_O_Trefoil	WF_4_post_C_Tetrafoil	2.48431	-0.232863	5.20149	0.0736782
772	WF_6_post_O_Trefoil	WF_4_post_C_2ndAstig	1.18438	-1.26232	3.63107	0.343149
773	WF_6_post_O_Trefoil	WF_4_post_C_Spherical	1.00143	-0.84029	2.84314	0.287008
774	WF_6_post_O_Trefoil	WF_6_post_C_Astigmatism	0.223271	0.0433432	0.403198	0.0153275
775	WF_6_post_O_Trefoil	WF_6_post_C_TotalHOA	1.11932	-0.0314603	2.27011	0.057117
776	WF_6_post_O_Trefoil	WF_6_post_C_Third	0.401973	-1.36714	2.17109	0.656246
777	WF_6_post_O_Trefoil	WF_6_post_C_Fourth	-1.51435	-3.20309	0.174392	0.0793726
778	WF_6_post_O_Trefoil	WF_6_post_C_Trefoil	-0.846365	-2.12606	0.433332	0.195415
779	WF_6_post_O_Trefoil	WF_6_post_C_Coma	-1.02971	-2.14468	0.0852538	0.0708209
780	WF_6_post_O_Trefoil	WF_6_post_C_Tetrafoil	0.611912	-0.220685	1.44451	0.150298
781	WF_6_post_O_Trefoil	WF_6_post_C_2ndAstig	0.507992	-0.280672	1.29666	0.207315
782	WF_6_post_O_Trefoil	WF_6_post_C_Spherical	0.637628	-0.346601	1.62186	0.204701
783	WF_6_post_O_Trefoil	Pupil Diameter_post	-0.221577	-0.274251	-0.168902	1.22169e-15
784	WF_6_post_O_Coma	Intercept	0.849732	-0.168908	1.86837	0.102984
785	WF_6_post_O_Coma	IOL (Multi)	0.00203722	-0.0921709	0.0962453	0.966219
786	WF_6_post_O_Coma	Sex (M)	0.00169907	-0.0905759	0.0939741	0.971235
787	WF_6_post_O_Coma	Age	0.00374724	-0.0026998	0.0101943	0.255427
788	WF_6_post_O_Coma	SE	-0.0651158	-0.165598	0.0353664	0.204628
789	WF_6_post_O_Coma	CYL	0.0295826	-0.0837939	0.142959	0.609286
790	WF_6_post_O_Coma	Corneal Astigmatism	0.0667995	-0.0897467	0.223346	0.403341
791	WF_6_post_O_Coma	Axial Length	0.0178457	-0.0136543	0.0493458	0.267671
792	WF_6_post_O_Coma	WF_4_post_C_Astigmatism	-0.0329124	-0.192017	0.126192	0.685314
793	WF_6_post_O_Coma	WF_4_post_C_TotalHOA	6.26413	-0.630645	13.1589	0.0755094
794	WF_6_post_O_Coma	WF_4_post_C_Third	-4.61777	-11.4151	2.17955	0.183567
795	WF_6_post_O_Coma	WF_4_post_C_Fourth	-5.31071	-10.52	-0.101447	0.0461951
796	WF_6_post_O_Coma	WF_4_post_C_Trefoil	0.694811	-2.28808	3.6777	0.648178
797	WF_6_post_O_Coma	WF_4_post_C_Coma	-0.467819	-2.94935	2.01371	0.7119
798	WF_6_post_O_Coma	WF_4_post_C_Tetrafoil	0.902471	-2.12092	3.92586	0.558753
799	WF_6_post_O_Coma	WF_4_post_C_2ndAstig	1.81151	-0.911796	4.53481	0.192859
800	WF_6_post_O_Coma	WF_4_post_C_Spherical	0.979066	-1.07439	3.03252	0.350454
801	WF_6_post_O_Coma	WF_6_post_C_Astigmatism	0.0606725	-0.140164	0.261509	0.55402
802	WF_6_post_O_Coma	WF_6_post_C_TotalHOA	0.0642285	-1.21613	1.34459	0.921712
803	WF_6_post_O_Coma	WF_6_post_C_Third	0.246605	-1.72127	2.21448	0.80607
804	WF_6_post_O_Coma	WF_6_post_C_Fourth	-1.26107	-3.14511	0.622979	0.190103
805	WF_6_post_O_Coma	WF_6_post_C_Trefoil	-0.667352	-2.09485	0.760148	0.359916
806	WF_6_post_O_Coma	WF_6_post_C_Coma	-0.175485	-1.41796	1.06699	0.782017
807	WF_6_post_O_Coma	WF_6_post_C_Tetrafoil	1.04368	0.113695	1.97367	0.0282579
808	WF_6_post_O_Coma	WF_6_post_C_2ndAstig	0.928826	0.0480784	1.80957	0.0392115
809	WF_6_post_O_Coma	WF_6_post_C_Spherical	1.10565	0.0074904	2.20381	0.0489575
810	WF_6_post_O_Coma	Pupil Diameter_post	-0.253021	-0.312429	-0.193613	1.23722e-15
811	WF_6_post_O_Tetrafoil	Intercept	2.3221	1.03377	3.61044	0.000463157
812	WF_6_post_O_Tetrafoil	IOL (Multi)	-0.000846103	-0.120322	0.118629	0.988933
813	WF_6_post_O_Tetrafoil	Sex (M)	-0.0380594	-0.15524	0.0791215	0.524826
814	WF_6_post_O_Tetrafoil	Age	0.00180172	-0.00635532	0.00995876	0.665325
815	WF_6_post_O_Tetrafoil	SE	-0.0295553	-0.154502	0.0953913	0.64311
816	WF_6_post_O_Tetrafoil	CYL	-0.0683685	-0.20913	0.0723934	0.341542
817	WF_6_post_O_Tetrafoil	Corneal Astigmatism	0.105296	-0.0886371	0.299229	0.287722
818	WF_6_post_O_Tetrafoil	Axial Length	0.000431221	-0.0394965	0.0403589	0.983124
819	WF_6_post_O_Tetrafoil	WF_4_post_C_Astigmatism	0.0848256	-0.112154	0.281805	0.39902
820	WF_6_post_O_Tetrafoil	WF_4_post_C_TotalHOA	2.5274	-5.94453	10.9993	0.558977
821	WF_6_post_O_Tetrafoil	WF_4_post_C_Third	0.693094	-7.65148	9.03767	0.870739
822	WF_6_post_O_Tetrafoil	WF_4_post_C_Fourth	0.918275	-5.4606	7.29715	0.777935
823	WF_6_post_O_Tetrafoil	WF_4_post_C_Trefoil	-1.67755	-5.33244	1.97734	0.368728
824	WF_6_post_O_Tetrafoil	WF_4_post_C_Coma	-1.94132	-4.97766	1.09503	0.210704
825	WF_6_post_O_Tetrafoil	WF_4_post_C_Tetrafoil	0.105881	-3.60241	3.81417	0.955392
826	WF_6_post_O_Tetrafoil	WF_4_post_C_2ndAstig	-1.91591	-5.25961	1.42779	0.261906
827	WF_6_post_O_Tetrafoil	WF_4_post_C_Spherical	-1.81512	-4.3438	0.713564	0.160019
828	WF_6_post_O_Tetrafoil	WF_6_post_C_Astigmatism	-0.209739	-0.457544	0.0380657	0.0977023
829	WF_6_post_O_Tetrafoil	WF_6_post_C_TotalHOA	-1.33543	-2.90598	0.235124	0.0961778
830	WF_6_post_O_Tetrafoil	WF_6_post_C_Third	1.94027	-0.472868	4.3534	0.115628
831	WF_6_post_O_Tetrafoil	WF_6_post_C_Fourth	0.503098	-1.81863	2.82482	0.67121
832	WF_6_post_O_Tetrafoil	WF_6_post_C_Trefoil	-1.02721	-2.78616	0.731728	0.25286
833	WF_6_post_O_Tetrafoil	WF_6_post_C_Coma	-1.03492	-2.56341	0.493573	0.185032
834	WF_6_post_O_Tetrafoil	WF_6_post_C_Tetrafoil	0.506788	-0.641836	1.65541	0.387538
835	WF_6_post_O_Tetrafoil	WF_6_post_C_2ndAstig	1.05818	-0.0300857	2.14644	0.0571982
836	WF_6_post_O_Tetrafoil	WF_6_post_C_Spherical	0.114245	-1.23932	1.46781	0.868667
837	WF_6_post_O_Tetrafoil	Pupil Diameter_post	-0.429704	-0.504418	-0.354989	5.61771e-26
838	WF_6_post_O_2ndAstig	Intercept	2.50808	1.35295	3.66321	2.64503e-05
839	WF_6_post_O_2ndAstig	IOL (Multi)	0.0339005	-0.0732461	0.141047	0.535581
840	WF_6_post_O_2ndAstig	Sex (M)	0.00433857	-0.100761	0.109438	0.935562
841	WF_6_post_O_2ndAstig	Age	0.000514703	-0.00679925	0.00782866	0.890371
842	WF_6_post_O_2ndAstig	SE	-0.104741	-0.21661	0.00712871	0.0670598
843	WF_6_post_O_2ndAstig	CYL	-0.189849	-0.315862	-0.0638366	0.00328721
844	WF_6_post_O_2ndAstig	Corneal Astigmatism	-0.00473009	-0.178313	0.168853	0.957425
845	WF_6_post_O_2ndAstig	Axial Length	-0.0146116	-0.0504171	0.0211939	0.424344
846	WF_6_post_O_2ndAstig	WF_4_post_C_Astigmatism	0.148989	-0.0273095	0.325288	0.098221
847	WF_6_post_O_2ndAstig	WF_4_post_C_TotalHOA	1.59966	-5.97814	9.17745	0.679218
848	WF_6_post_O_2ndAstig	WF_4_post_C_Third	0.945995	-6.5174	8.40939	0.803894
849	WF_6_post_O_2ndAstig	WF_4_post_C_Fourth	1.5633	-4.14073	7.26734	0.59137
850	WF_6_post_O_2ndAstig	WF_4_post_C_Trefoil	-1.56103	-4.8295	1.70744	0.349642
851	WF_6_post_O_2ndAstig	WF_4_post_C_Coma	-1.05229	-3.76728	1.66271	0.447794
852	WF_6_post_O_2ndAstig	WF_4_post_C_Tetrafoil	-0.278634	-3.59504	3.03777	0.869263
853	WF_6_post_O_2ndAstig	WF_4_post_C_2ndAstig	-2.46639	-5.45707	0.524285	0.106588
854	WF_6_post_O_2ndAstig	WF_4_post_C_Spherical	-1.57427	-3.83649	0.687961	0.173142
855	WF_6_post_O_2ndAstig	WF_6_post_C_Astigmatism	-0.0818061	-0.303534	0.139922	0.469902
856	WF_6_post_O_2ndAstig	WF_6_post_C_TotalHOA	0.100014	-1.3046	1.50463	0.88906
857	WF_6_post_O_2ndAstig	WF_6_post_C_Third	0.468895	-1.68923	2.62702	0.670389
858	WF_6_post_O_2ndAstig	WF_6_post_C_Fourth	-0.661305	-2.73846	1.41585	0.532882
859	WF_6_post_O_2ndAstig	WF_6_post_C_Trefoil	-0.618427	-2.19208	0.955226	0.441478
860	WF_6_post_O_2ndAstig	WF_6_post_C_Coma	-1.05711	-2.42443	0.310202	0.130263
861	WF_6_post_O_2ndAstig	WF_6_post_C_Tetrafoil	0.394662	-0.633161	1.42248	0.452014
862	WF_6_post_O_2ndAstig	WF_6_post_C_2ndAstig	1.28122	0.307338	2.2551	0.0101821
863	WF_6_post_O_2ndAstig	WF_6_post_C_Spherical	0.366759	-0.844247	1.57776	0.553027
864	WF_6_post_O_2ndAstig	Pupil Diameter_post	-0.394836	-0.461792	-0.327879	4.57954e-27
865	WF_6_post_O_Spherical	Intercept	2.73698	1.37397	4.09999	0.000100731
866	WF_6_post_O_Spherical	IOL (Multi)	0.115495	-0.0106242	0.241614	0.0736355
867	WF_6_post_O_Spherical	Sex (M)	-0.0264567	-0.150019	0.097106	0.675029
868	WF_6_post_O_Spherical	Age	-0.00137139	-0.00999844	0.00725566	0.755562
869	WF_6_post_O_Spherical	SE	-0.0339206	-0.167962	0.100121	0.620113
870	WF_6_post_O_Spherical	CYL	-0.0584434	-0.209645	0.0927581	0.449044
871	WF_6_post_O_Spherical	Corneal Astigmatism	-0.12975	-0.338436	0.0789349	0.223529
872	WF_6_post_O_Spherical	Axial Length	-0.0356372	-0.0778042	0.00652979	0.0986137
873	WF_6_post_O_Spherical	WF_4_post_C_Astigmatism	0.189005	-0.0230714	0.40108	0.0812555
874	WF_6_post_O_Spherical	WF_4_post_C_TotalHOA	-8.95419	-18.1318	0.223439	0.0563595
875	WF_6_post_O_Spherical	WF_4_post_C_Third	1.58324	-7.46302	10.6295	0.731707
876	WF_6_post_O_Spherical	WF_4_post_C_Fourth	8.70129	1.77162	15.631	0.014162
877	WF_6_post_O_Spherical	WF_4_post_C_Trefoil	4.62704	0.658717	8.59535	0.0226763
878	WF_6_post_O_Spherical	WF_4_post_C_Coma	4.38129	1.08078	7.68181	0.00952817
879	WF_6_post_O_Spherical	WF_4_post_C_Tetrafoil	-3.13281	-7.15595	0.890322	0.127525
880	WF_6_post_O_Spherical	WF_4_post_C_2ndAstig	-0.738626	-4.36298	2.88573	0.689725
881	WF_6_post_O_Spherical	WF_4_post_C_Spherical	-3.17344	-5.90784	-0.439032	0.023309
882	WF_6_post_O_Spherical	WF_6_post_C_Astigmatism	-0.0373386	-0.304872	0.230195	0.784535
883	WF_6_post_O_Spherical	WF_6_post_C_TotalHOA	0.624106	-1.07962	2.32783	0.473073
884	WF_6_post_O_Spherical	WF_6_post_C_Third	0.690104	-1.9283	3.3085	0.605661
885	WF_6_post_O_Spherical	WF_6_post_C_Fourth	0.999413	-1.50982	3.50865	0.435342
886	WF_6_post_O_Spherical	WF_6_post_C_Trefoil	-0.859978	-2.76111	1.04115	0.375679
887	WF_6_post_O_Spherical	WF_6_post_C_Coma	-1.2119	-2.86609	0.442285	0.151586
888	WF_6_post_O_Spherical	WF_6_post_C_Tetrafoil	-0.206333	-1.44542	1.03276	0.744264
889	WF_6_post_O_Spherical	WF_6_post_C_2ndAstig	-1.83962	-3.01311	-0.666135	0.00222893
890	WF_6_post_O_Spherical	WF_6_post_C_Spherical	0.0994264	-1.36319	1.56205	0.894055
891	WF_6_post_O_Spherical	Pupil Diameter_post	-0.36682	-0.446233	-0.287406	6.64445e-18
892	WF_6_post_I_Astigmatism	Intercept	-4.37606	-6.68064	-2.07148	0.000228606
893	WF_6_post_I_Astigmatism	IOL (Multi)	-0.111014	-0.325159	0.103131	0.31031
894	WF_6_post_I_Astigmatism	Sex (M)	-0.0753623	-0.285582	0.134857	0.482769
895	WF_6_post_I_Astigmatism	Age	-0.00359638	-0.0181938	0.0110011	0.629467
896	WF_6_post_I_Astigmatism	SE	0.185746	-0.034983	0.406474	0.0996672
897	WF_6_post_I_Astigmatism	CYL	0.483052	0.234691	0.731414	0.000153717
898	WF_6_post_I_Astigmatism	Corneal Astigmatism	-0.109956	-0.451658	0.231746	0.528498
899	WF_6_post_I_Astigmatism	Axial Length	0.0239238	-0.0476023	0.09545	0.512527
900	WF_6_post_I_Astigmatism	WF_4_post_C_Astigmatism	-0.47488	-0.82174	-0.128019	0.00750844
901	WF_6_post_I_Astigmatism	WF_4_post_C_TotalHOA	-3.76229	-18.6003	11.0757	0.61941
902	WF_6_post_I_Astigmatism	WF_4_post_C_Third	-1.17705	-15.7842	13.4301	0.874566
903	WF_6_post_I_Astigmatism	WF_4_post_C_Fourth	-1.05305	-12.1978	10.0917	0.853146
904	WF_6_post_I_Astigmatism	WF_4_post_C_Trefoil	3.15738	-3.23281	9.54756	0.333272
905	WF_6_post_I_Astigmatism	WF_4_post_C_Coma	2.79764	-2.50553	8.10081	0.301628
906	WF_6_post_I_Astigmatism	WF_4_post_C_Tetrafoil	-0.547113	-7.03316	5.93894	0.868747
907	WF_6_post_I_Astigmatism	WF_4_post_C_2ndAstig	2.25139	-3.60322	8.106	0.451348
908	WF_6_post_I_Astigmatism	WF_4_post_C_Spherical	0.795845	-3.64034	5.23203	0.725257
909	WF_6_post_I_Astigmatism	WF_6_post_C_Astigmatism	0.341234	-0.0940976	0.776565	0.12503
910	WF_6_post_I_Astigmatism	WF_6_post_C_TotalHOA	0.656241	-2.09146	3.40394	0.639896
911	WF_6_post_I_Astigmatism	WF_6_post_C_Third	-1.24929	-5.47045	2.97188	0.562109
912	WF_6_post_I_Astigmatism	WF_6_post_C_Fourth	-0.787657	-4.86168	3.28636	0.70488
913	WF_6_post_I_Astigmatism	WF_6_post_C_Trefoil	0.624825	-2.46175	3.7114	0.691693
914	WF_6_post_I_Astigmatism	WF_6_post_C_Coma	1.54598	-1.13362	4.22559	0.258633
915	WF_6_post_I_Astigmatism	WF_6_post_C_Tetrafoil	0.218553	-1.80038	2.23749	0.83205
916	WF_6_post_I_Astigmatism	WF_6_post_C_2ndAstig	-1.56223	-3.47667	0.352205	0.110304
917	WF_6_post_I_Astigmatism	WF_6_post_C_Spherical	0.355489	-2.02009	2.73107	0.769403
918	WF_6_post_I_Astigmatism	Pupil Diameter_post	0.718474	0.585407	0.851541	1.97817e-23
919	WF_6_post_I_TotalHOA	Intercept	4.92996	2.59373	7.26619	4.36158e-05
920	WF_6_post_I_TotalHOA	IOL (Multi)	0.0415416	-0.175488	0.258571	0.707766
921	WF_6_post_I_TotalHOA	Sex (M)	0.00154161	-0.211485	0.214569	0.988692
922	WF_6_post_I_TotalHOA	Age	-0.000271933	-0.015069	0.0145251	0.971286
923	WF_6_post_I_TotalHOA	SE	-0.124894	-0.349026	0.0992379	0.275251
924	WF_6_post_I_TotalHOA	CYL	-0.152935	-0.405168	0.0992985	0.235204
925	WF_6_post_I_TotalHOA	Corneal Astigmatism	0.00615511	-0.340934	0.353244	0.972286
926	WF_6_post_I_TotalHOA	Axial Length	-0.00731085	-0.0798062	0.0651845	0.843425
927	WF_6_post_I_TotalHOA	WF_4_post_C_Astigmatism	0.308038	-0.0443205	0.660397	0.0871934
928	WF_6_post_I_TotalHOA	WF_4_post_C_TotalHOA	6.08209	-9.00174	21.1659	0.429693
929	WF_6_post_I_TotalHOA	WF_4_post_C_Third	-5.19087	-20.041	9.6593	0.493565
930	WF_6_post_I_TotalHOA	WF_4_post_C_Fourth	-1.73055	-13.0636	9.60251	0.764837
931	WF_6_post_I_TotalHOA	WF_4_post_C_Trefoil	1.31825	-5.17922	7.81572	0.691042
932	WF_6_post_I_TotalHOA	WF_4_post_C_Coma	-0.339758	-5.73271	5.0532	0.901774
933	WF_6_post_I_TotalHOA	WF_4_post_C_Tetrafoil	1.38271	-5.21199	7.97742	0.681272
934	WF_6_post_I_TotalHOA	WF_4_post_C_2ndAstig	-1.29019	-7.24196	4.66158	0.671094
935	WF_6_post_I_TotalHOA	WF_4_post_C_Spherical	-1.87906	-6.38775	2.62963	0.414364
936	WF_6_post_I_TotalHOA	WF_6_post_C_Astigmatism	-0.25573	-0.698098	0.186637	0.257681
937	WF_6_post_I_TotalHOA	WF_6_post_C_TotalHOA	0.533629	-2.25999	3.32725	0.70826
938	WF_6_post_I_TotalHOA	WF_6_post_C_Third	2.48623	-1.80554	6.77801	0.256704
939	WF_6_post_I_TotalHOA	WF_6_post_C_Fourth	-0.00107331	-4.14161	4.13946	0.999595
940	WF_6_post_I_TotalHOA	WF_6_post_C_Trefoil	-2.74526	-5.8822	0.391686	0.0868608
941	WF_6_post_I_TotalHOA	WF_6_post_C_Coma	-2.63446	-5.35812	0.0891887	0.0585124
942	WF_6_post_I_TotalHOA	WF_6_post_C_Tetrafoil	0.213186	-1.83825	2.26462	0.838676
943	WF_6_post_I_TotalHOA	WF_6_post_C_2ndAstig	2.14644	0.201444	4.09144	0.0309723
944	WF_6_post_I_TotalHOA	WF_6_post_C_Spherical	0.103814	-2.31049	2.51812	0.932865
945	WF_6_post_I_TotalHOA	Pupil Diameter_post	-0.861982	-0.996956	-0.727008	6.24102e-31
946	WF_6_post_I_Third	Intercept	1.84228	0.583938	3.10062	0.00434926
947	WF_6_post_I_Third	IOL (Multi)	0.0204594	-0.0959119	0.136831	0.730614
948	WF_6_post_I_Third	Sex (M)	-0.0140904	-0.128071	0.0998903	0.8087
949	WF_6_post_I_Third	Age	0.00114311	-0.00682098	0.0091072	0.778621
950	WF_6_post_I_Third	SE	-0.0651038	-0.189266	0.0590586	0.304575
951	WF_6_post_I_Third	CYL	0.0407161	-0.0993829	0.180815	0.569182
952	WF_6_post_I_Third	Corneal Astigmatism	0.0265197	-0.166932	0.219971	0.788273
953	WF_6_post_I_Third	Axial Length	0.0119195	-0.0269914	0.0508305	0.54863
954	WF_6_post_I_Third	WF_4_post_C_Astigmatism	0.0824861	-0.114129	0.279101	0.411285
955	WF_6_post_I_Third	WF_4_post_C_TotalHOA	7.07999	-1.44137	15.6013	0.103998
956	WF_6_post_I_Third	WF_4_post_C_Third	-6.62733	-15.0284	1.77373	0.122636
957	WF_6_post_I_Third	WF_4_post_C_Fourth	-5.66232	-12.1009	0.776275	0.08533
958	WF_6_post_I_Third	WF_4_post_C_Trefoil	2.01121	-1.67558	5.698	0.285445
959	WF_6_post_I_Third	WF_4_post_C_Coma	-0.131344	-3.19854	2.93586	0.933142
960	WF_6_post_I_Third	WF_4_post_C_Tetrafoil	1.78143	-1.95534	5.5182	0.350513
961	WF_6_post_I_Third	WF_4_post_C_2ndAstig	1.29108	-2.07476	4.65691	0.452479
962	WF_6_post_I_Third	WF_4_post_C_Spherical	0.754749	-1.78306	3.29256	0.560196
963	WF_6_post_I_Third	WF_6_post_C_Astigmatism	-0.05276	-0.300959	0.195439	0.677106
964	WF_6_post_I_Third	WF_6_post_C_TotalHOA	1.54943	-0.0330318	3.1319	0.0554916
965	WF_6_post_I_Third	WF_6_post_C_Third	0.972997	-1.45922	3.40522	0.433327
966	WF_6_post_I_Third	WF_6_post_C_Fourth	-0.954042	-3.28244	1.37436	0.42227
967	WF_6_post_I_Third	WF_6_post_C_Trefoil	-2.3145	-4.07868	-0.550312	0.0103919
968	WF_6_post_I_Third	WF_6_post_C_Coma	-1.7008	-3.23636	-0.165231	0.0303659
969	WF_6_post_I_Third	WF_6_post_C_Tetrafoil	0.388488	-0.760794	1.53777	0.507912
970	WF_6_post_I_Third	WF_6_post_C_2ndAstig	1.47369	0.38526	2.56213	0.00819408
971	WF_6_post_I_Third	WF_6_post_C_Spherical	0.243935	-1.11322	1.60109	0.724757
972	WF_6_post_I_Third	Pupil Diameter_post	-0.396591	-0.469985	-0.323197	2.37245e-23
973	WF_6_post_I_Fourth	Intercept	4.24425	2.31115	6.17735	2.14495e-05
974	WF_6_post_I_Fourth	IOL (Multi)	0.0464703	-0.133318	0.226258	0.612748
975	WF_6_post_I_Fourth	Sex (M)	0.0068443	-0.169714	0.183403	0.93948
976	WF_6_post_I_Fourth	Age	-0.000603989	-0.0128512	0.0116432	0.923048
977	WF_6_post_I_Fourth	SE	-0.0982877	-0.282398	0.0858223	0.295873
978	WF_6_post_I_Fourth	CYL	-0.200499	-0.407538	0.0065399	0.0582159
979	WF_6_post_I_Fourth	Corneal Astigmatism	-0.0182549	-0.302943	0.266433	0.900031
980	WF_6_post_I_Fourth	Axial Length	-0.0169888	-0.0770219	0.0430444	0.579471
981	WF_6_post_I_Fourth	WF_4_post_C_Astigmatism	0.29968	0.010782	0.588578	0.0425182
982	WF_6_post_I_Fourth	WF_4_post_C_TotalHOA	1.42617	-10.9029	13.7553	0.820725
983	WF_6_post_I_Fourth	WF_4_post_C_Third	-0.815092	-12.95	11.3198	0.895309
984	WF_6_post_I_Fourth	WF_4_post_C_Fourth	1.82469	-7.42564	11.075	0.699195
985	WF_6_post_I_Fourth	WF_4_post_C_Trefoil	0.10176	-5.20421	5.40773	0.970029
986	WF_6_post_I_Fourth	WF_4_post_C_Coma	-0.481637	-4.88296	3.91968	0.830255
987	WF_6_post_I_Fourth	WF_4_post_C_Tetrafoil	0.234354	-5.15171	5.62042	0.93207
988	WF_6_post_I_Fourth	WF_4_post_C_2ndAstig	-1.89988	-6.76426	2.96451	0.444302
989	WF_6_post_I_Fourth	WF_4_post_C_Spherical	-2.18715	-5.87603	1.50174	0.245708
990	WF_6_post_I_Fourth	WF_6_post_C_Astigmatism	-0.270617	-0.63283	0.0915961	0.143669
991	WF_6_post_I_Fourth	WF_6_post_C_TotalHOA	-0.831536	-3.11361	1.45054	0.475432
992	WF_6_post_I_Fourth	WF_6_post_C_Third	2.60558	-0.900083	6.11125	0.145774
993	WF_6_post_I_Fourth	WF_6_post_C_Fourth	0.839319	-2.54852	4.22715	0.62746
994	WF_6_post_I_Fourth	WF_6_post_C_Trefoil	-1.68217	-4.24897	0.884636	0.199513
995	WF_6_post_I_Fourth	WF_6_post_C_Coma	-1.96683	-4.19435	0.260698	0.0840901
996	WF_6_post_I_Fourth	WF_6_post_C_Tetrafoil	0.156528	-1.52364	1.83669	0.855181
997	WF_6_post_I_Fourth	WF_6_post_C_2ndAstig	1.25016	-0.343828	2.84416	0.124814
998	WF_6_post_I_Fourth	WF_6_post_C_Spherical	-0.0888458	-2.06447	1.88678	0.929795
999	WF_6_post_I_Fourth	Pupil Diameter_post	-0.695707	-0.807099	-0.584315	7.09874e-30
1000	WF_6_post_I_Trefoil	Intercept	1.22644	0.332859	2.12003	0.00736018
1001	WF_6_post_I_Trefoil	IOL (Multi)	0.0199706	-0.0625516	0.102493	0.635456
1002	WF_6_post_I_Trefoil	Sex (M)	-0.0151106	-0.0958769	0.0656556	0.713985
1003	WF_6_post_I_Trefoil	Age	0.00029342	-0.00536157	0.00594841	0.919033
1004	WF_6_post_I_Trefoil	SE	-0.041192	-0.130138	0.047754	0.364434
1005	WF_6_post_I_Trefoil	CYL	0.00561346	-0.0948229	0.10605	0.91281
1006	WF_6_post_I_Trefoil	Corneal Astigmatism	0.0118403	-0.127022	0.150702	0.867334
1007	WF_6_post_I_Trefoil	Axial Length	0.00566203	-0.0219352	0.0332592	0.687747
1008	WF_6_post_I_Trefoil	WF_4_post_C_Astigmatism	0.00123718	-0.139927	0.142401	0.986301
1009	WF_6_post_I_Trefoil	WF_4_post_C_TotalHOA	4.73601	-1.40636	10.8784	0.131302
1010	WF_6_post_I_Trefoil	WF_4_post_C_Third	-4.57099	-10.6301	1.48815	0.139815
1011	WF_6_post_I_Trefoil	WF_4_post_C_Fourth	-3.51224	-8.1618	1.13732	0.139294
1012	WF_6_post_I_Trefoil	WF_4_post_C_Trefoil	1.02965	-1.63244	3.69174	0.44872
1013	WF_6_post_I_Trefoil	WF_4_post_C_Coma	0.0710186	-2.14523	2.28727	0.949943
1014	WF_6_post_I_Trefoil	WF_4_post_C_Tetrafoil	2.04687	-0.649155	4.74289	0.137306
1015	WF_6_post_I_Trefoil	WF_4_post_C_2ndAstig	0.286804	-2.14085	2.71446	0.816969
1016	WF_6_post_I_Trefoil	WF_4_post_C_Spherical	-0.224645	-2.05202	1.60274	0.809685
1017	WF_6_post_I_Trefoil	WF_6_post_C_Astigmatism	0.0311432	-0.147384	0.20967	0.732547
1018	WF_6_post_I_Trefoil	WF_6_post_C_TotalHOA	1.64422	0.502389	2.78604	0.00493941
1019	WF_6_post_I_Trefoil	WF_6_post_C_Third	0.458869	-1.29648	2.21422	0.608599
1020	WF_6_post_I_Trefoil	WF_6_post_C_Fourth	-0.935444	-2.61104	0.740151	0.274337
1021	WF_6_post_I_Trefoil	WF_6_post_C_Trefoil	-1.63155	-2.90129	-0.361819	0.0120677
1022	WF_6_post_I_Trefoil	WF_6_post_C_Coma	-1.47279	-2.57908	-0.366503	0.00931889
1023	WF_6_post_I_Trefoil	WF_6_post_C_Tetrafoil	0.0428049	-0.783312	0.868922	0.919146
1024	WF_6_post_I_Trefoil	WF_6_post_C_2ndAstig	1.04017	0.257649	1.8227	0.00942688
1025	WF_6_post_I_Trefoil	WF_6_post_C_Spherical	0.110829	-0.865738	1.0874	0.824056
1026	WF_6_post_I_Trefoil	Pupil Diameter_post	-0.25607	-0.308334	-0.203806	2.72417e-20
1027	WF_6_post_I_Coma	Intercept	1.24	0.240154	2.23985	0.0155769
1028	WF_6_post_I_Coma	IOL (Multi)	0.0117336	-0.0808519	0.104319	0.803988
1029	WF_6_post_I_Coma	Sex (M)	0.00187804	-0.0888649	0.0926209	0.967669
1030	WF_6_post_I_Coma	Age	0.00117603	-0.00515299	0.00750506	0.715935
1031	WF_6_post_I_Coma	SE	-0.0581354	-0.156003	0.0397319	0.244857
1032	WF_6_post_I_Coma	CYL	0.0218701	-0.08848	0.13222	0.697843
1033	WF_6_post_I_Coma	Corneal Astigmatism	0.038505	-0.113703	0.190713	0.620217
1034	WF_6_post_I_Coma	Axial Length	0.0115589	-0.0193922	0.0425101	0.464713
1035	WF_6_post_I_Coma	WF_4_post_C_Astigmatism	0.121864	-0.0327925	0.27652	0.12308
1036	WF_6_post_I_Coma	WF_4_post_C_TotalHOA	4.28133	-2.39745	10.9601	0.209495
1037	WF_6_post_I_Coma	WF_4_post_C_Third	-3.2158	-9.79724	3.36565	0.338644
1038	WF_6_post_I_Coma	WF_4_post_C_Fourth	-3.75095	-8.78902	1.28713	0.145076
1039	WF_6_post_I_Coma	WF_4_post_C_Trefoil	1.18524	-1.70027	4.07076	0.421125
1040	WF_6_post_I_Coma	WF_4_post_C_Coma	-0.76292	-3.16193	1.63609	0.533346
1041	WF_6_post_I_Coma	WF_4_post_C_Tetrafoil	0.259631	-2.66665	3.18591	0.862009
1042	WF_6_post_I_Coma	WF_4_post_C_2ndAstig	1.18471	-1.4522	3.82162	0.378927
1043	WF_6_post_I_Coma	WF_4_post_C_Spherical	1.17051	-0.820572	3.16158	0.249725
1044	WF_6_post_I_Coma	WF_6_post_C_Astigmatism	-0.114241	-0.309155	0.0806733	0.251152
1045	WF_6_post_I_Coma	WF_6_post_C_TotalHOA	0.637585	-0.601653	1.87682	0.313702
1046	WF_6_post_I_Coma	WF_6_post_C_Third	0.590075	-1.3143	2.49445	0.543897
1047	WF_6_post_I_Coma	WF_6_post_C_Fourth	-0.552854	-2.38038	1.27467	0.553473
1048	WF_6_post_I_Coma	WF_6_post_C_Trefoil	-1.46818	-2.85276	-0.0836041	0.0381409
1049	WF_6_post_I_Coma	WF_6_post_C_Coma	-0.733698	-1.93787	0.470477	0.232907
1050	WF_6_post_I_Coma	WF_6_post_C_Tetrafoil	0.502097	-0.400918	1.40511	0.276282
1051	WF_6_post_I_Coma	WF_6_post_C_2ndAstig	1.1214	0.266131	1.97667	0.0104387
1052	WF_6_post_I_Coma	WF_6_post_C_Spherical	0.250243	-0.815075	1.31556	0.645409
1053	WF_6_post_I_Coma	Pupil Diameter_post	-0.279444	-0.337609	-0.22128	3.78092e-19
1054	WF_6_post_I_Tetrafoil	Intercept	2.24834	0.970063	3.52661	0.000630002
1055	WF_6_post_I_Tetrafoil	IOL (Multi)	0.00256621	-0.116025	0.121158	0.966194
1056	WF_6_post_I_Tetrafoil	Sex (M)	-0.0296517	-0.145988	0.0866847	0.617707
1057	WF_6_post_I_Tetrafoil	Age	0.00125119	-0.00684279	0.00934517	0.762073
1058	WF_6_post_I_Tetrafoil	SE	-0.0263562	-0.150007	0.0972941	0.676282
1059	WF_6_post_I_Tetrafoil	CYL	-0.0790554	-0.218322	0.0602115	0.266381
1060	WF_6_post_I_Tetrafoil	Corneal Astigmatism	0.0547088	-0.137106	0.246524	0.576377
1061	WF_6_post_I_Tetrafoil	Axial Length	0.00115555	-0.0384727	0.0407838	0.954455
1062	WF_6_post_I_Tetrafoil	WF_4_post_C_Astigmatism	0.138971	-0.0558344	0.333777	0.162613
1063	WF_6_post_I_Tetrafoil	WF_4_post_C_TotalHOA	1.47746	-6.89152	9.84644	0.729462
1064	WF_6_post_I_Tetrafoil	WF_4_post_C_Third	0.99677	-7.24542	9.23896	0.812721
1065	WF_6_post_I_Tetrafoil	WF_4_post_C_Fourth	1.16885	-5.12927	7.46697	0.716188
1066	WF_6_post_I_Tetrafoil	WF_4_post_C_Trefoil	-1.21786	-4.82697	2.39125	0.50865
1067	WF_6_post_I_Tetrafoil	WF_4_post_C_Coma	-1.82556	-4.82322	1.1721	0.233157
1068	WF_6_post_I_Tetrafoil	WF_4_post_C_Tetrafoil	0.0992485	-3.56296	3.76146	0.957658
1069	WF_6_post_I_Tetrafoil	WF_4_post_C_2ndAstig	-1.65568	-4.9585	1.64714	0.326273
1070	WF_6_post_I_Tetrafoil	WF_4_post_C_Spherical	-1.8655	-4.36431	0.633315	0.143972
1071	WF_6_post_I_Tetrafoil	WF_6_post_C_Astigmatism	-0.217527	-0.462475	0.0274211	0.0823158
1072	WF_6_post_I_Tetrafoil	WF_6_post_C_TotalHOA	-1.0356	-2.5867	0.515499	0.191224
1073	WF_6_post_I_Tetrafoil	WF_6_post_C_Third	1.60811	-0.775053	3.99127	0.18654
1074	WF_6_post_I_Tetrafoil	WF_6_post_C_Fourth	0.595569	-1.69888	2.89002	0.611127
1075	WF_6_post_I_Tetrafoil	WF_6_post_C_Trefoil	-0.864554	-2.60283	0.873722	0.330073
1076	WF_6_post_I_Tetrafoil	WF_6_post_C_Coma	-0.779711	-2.28992	0.730499	0.312016
1077	WF_6_post_I_Tetrafoil	WF_6_post_C_Tetrafoil	0.110494	-1.02503	1.24602	0.848815
1078	WF_6_post_I_Tetrafoil	WF_6_post_C_2ndAstig	1.10778	0.0317811	2.18379	0.0440898
1079	WF_6_post_I_Tetrafoil	WF_6_post_C_Spherical	0.203047	-1.13467	1.54076	0.766195
1080	WF_6_post_I_Tetrafoil	Pupil Diameter_post	-0.4406	-0.514665	-0.366535	1.68054e-27
1081	WF_6_post_I_2ndAstig	Intercept	2.49125	1.33567	3.64684	2.99977e-05
1082	WF_6_post_I_2ndAstig	IOL (Multi)	0.0395376	-0.0676709	0.146746	0.470268
1083	WF_6_post_I_2ndAstig	Sex (M)	0.00636791	-0.0988015	0.111537	0.905603
1084	WF_6_post_I_2ndAstig	Age	0.000848006	-0.00646909	0.0081651	0.820432
1085	WF_6_post_I_2ndAstig	SE	-0.0871051	-0.198891	0.0246805	0.1273
1086	WF_6_post_I_2ndAstig	CYL	-0.187742	-0.313647	-0.0618383	0.00361801
1087	WF_6_post_I_2ndAstig	Corneal Astigmatism	-0.0133809	-0.186792	0.16003	0.879843
1088	WF_6_post_I_2ndAstig	Axial Length	-0.0156122	-0.0514367	0.0202124	0.393593
1089	WF_6_post_I_2ndAstig	WF_4_post_C_Astigmatism	0.163464	-0.0126507	0.339579	0.0694294
1090	WF_6_post_I_2ndAstig	WF_4_post_C_TotalHOA	1.72581	-5.84029	9.29192	0.655001
1091	WF_6_post_I_2ndAstig	WF_4_post_C_Third	0.59152	-6.85997	8.04301	0.876414
1092	WF_6_post_I_2ndAstig	WF_4_post_C_Fourth	1.57602	-4.11793	7.26996	0.587699
1093	WF_6_post_I_2ndAstig	WF_4_post_C_Trefoil	-1.45825	-4.72114	1.80463	0.381442
1094	WF_6_post_I_2ndAstig	WF_4_post_C_Coma	-1.25034	-3.96044	1.45976	0.366262
1095	WF_6_post_I_2ndAstig	WF_4_post_C_Tetrafoil	-0.463074	-3.77396	2.84781	0.784087
1096	WF_6_post_I_2ndAstig	WF_4_post_C_2ndAstig	-2.83829	-5.82426	0.147679	0.0629922
1097	WF_6_post_I_2ndAstig	WF_4_post_C_Spherical	-1.51133	-3.77041	0.747751	0.190323
1098	WF_6_post_I_2ndAstig	WF_6_post_C_Astigmatism	-0.0907849	-0.312232	0.130663	0.422019
1099	WF_6_post_I_2ndAstig	WF_6_post_C_TotalHOA	-0.035858	-1.43816	1.36644	0.960046
1100	WF_6_post_I_2ndAstig	WF_6_post_C_Third	0.467521	-1.68702	2.62206	0.670782
1101	WF_6_post_I_2ndAstig	WF_6_post_C_Fourth	-0.0340231	-2.10834	2.0403	0.974366
1102	WF_6_post_I_2ndAstig	WF_6_post_C_Trefoil	-0.452904	-2.02441	1.1186	0.572395
1103	WF_6_post_I_2ndAstig	WF_6_post_C_Coma	-0.833673	-2.199	0.531652	0.231908
1104	WF_6_post_I_2ndAstig	WF_6_post_C_Tetrafoil	0.114035	-0.912544	1.14061	0.827726
1105	WF_6_post_I_2ndAstig	WF_6_post_C_2ndAstig	1.08757	0.114803	2.06034	0.0288497
1106	WF_6_post_I_2ndAstig	WF_6_post_C_Spherical	-0.00296248	-1.21234	1.20641	0.996171
1107	WF_6_post_I_2ndAstig	Pupil Diameter_post	-0.39915	-0.466107	-0.332193	1.39067e-27
1108	WF_6_post_I_Spherical	Intercept	2.73698	1.37397	4.09999	0.000100731
1109	WF_6_post_I_Spherical	IOL (Multi)	0.115495	-0.0106242	0.241614	0.0736356
1110	WF_6_post_I_Spherical	Sex (M)	-0.0264567	-0.150019	0.097106	0.675028
1111	WF_6_post_I_Spherical	Age	-0.00137139	-0.00999844	0.00725565	0.755561
1112	WF_6_post_I_Spherical	SE	-0.0339206	-0.167962	0.100121	0.620113
1113	WF_6_post_I_Spherical	CYL	-0.0584434	-0.209645	0.0927581	0.449044
1114	WF_6_post_I_Spherical	Corneal Astigmatism	-0.12975	-0.338436	0.0789348	0.223529
1115	WF_6_post_I_Spherical	Axial Length	-0.0356372	-0.0778042	0.00652978	0.0986136
1116	WF_6_post_I_Spherical	WF_4_post_C_Astigmatism	0.189004	-0.0230715	0.40108	0.0812556
1117	WF_6_post_I_Spherical	WF_4_post_C_TotalHOA	-8.95418	-18.1318	0.223444	0.0563596
1118	WF_6_post_I_Spherical	WF_4_post_C_Third	1.58323	-7.46302	10.6295	0.731707
1119	WF_6_post_I_Spherical	WF_4_post_C_Fourth	8.70129	1.77162	15.631	0.014162
1120	WF_6_post_I_Spherical	WF_4_post_C_Trefoil	4.62703	0.658716	8.59535	0.0226763
1121	WF_6_post_I_Spherical	WF_4_post_C_Coma	4.38129	1.08078	7.68181	0.00952818
1122	WF_6_post_I_Spherical	WF_4_post_C_Tetrafoil	-3.13281	-7.15595	0.89032	0.127525
1123	WF_6_post_I_Spherical	WF_4_post_C_2ndAstig	-0.738627	-4.36298	2.88573	0.689725
1124	WF_6_post_I_Spherical	WF_4_post_C_Spherical	-3.17344	-5.90784	-0.439034	0.0233089
1125	WF_6_post_I_Spherical	WF_6_post_C_Astigmatism	-0.0373385	-0.304872	0.230195	0.784535
1126	WF_6_post_I_Spherical	WF_6_post_C_TotalHOA	0.624106	-1.07962	2.32783	0.473073
1127	WF_6_post_I_Spherical	WF_6_post_C_Third	0.690104	-1.92829	3.3085	0.605661
1128	WF_6_post_I_Spherical	WF_6_post_C_Fourth	0.999411	-1.50982	3.50865	0.435343
1129	WF_6_post_I_Spherical	WF_6_post_C_Trefoil	-0.859978	-2.76111	1.04115	0.375679
1130	WF_6_post_I_Spherical	WF_6_post_C_Coma	-1.2119	-2.86609	0.442285	0.151586
1131	WF_6_post_I_Spherical	WF_6_post_C_Tetrafoil	-0.206332	-1.44542	1.03276	0.744265
1132	WF_6_post_I_Spherical	WF_6_post_C_2ndAstig	-1.83962	-3.01311	-0.666134	0.00222893
1133	WF_6_post_I_Spherical	WF_6_post_C_Spherical	-0.900572	-2.36319	0.562047	0.228022
1134	WF_6_post_I_Spherical	Pupil Diameter_post	-0.36682	-0.446233	-0.287406	6.64441e-18
1135	C_6.3_post	Intercept	-0.0408198	-0.0763072	-0.00533234	0.0247366
1136	C_6.3_post	IOL (Multi)	0.00432796	0.000963931	0.00769199	0.0121476
1137	C_6.3_post	Sex (M)	-0.0043441	-0.00766051	-0.00102769	0.0106943
1138	C_6.3_post	Age	0.000375956	0.000149716	0.000602195	0.00123524
1139	C_6.3_post	SE	-0.000230311	-0.00327957	0.00281895	0.882368
1140	C_6.3_post	CYL	-4.08097e-05	-0.00342124	0.00333962	0.981131
1141	C_6.3_post	Corneal Astigmatism	-0.000506426	-0.00514335	0.0041305	0.830582
1142	C_6.3_post	Axial Length	0.00203443	0.000924895	0.00314396	0.000370817
1143	C_6.3_post	WF_4_post_C_Astigmatism	0.00251695	-0.00215502	0.00718893	0.291516
1144	C_6.3_post	WF_4_post_C_TotalHOA	-0.0383098	-0.229776	0.153156	0.695131
1145	C_6.3_post	WF_4_post_C_Third	0.0940748	-0.0940783	0.282228	0.327659
1146	C_6.3_post	WF_4_post_C_Fourth	0.0119598	-0.129494	0.153414	0.868469
1147	C_6.3_post	WF_4_post_C_Trefoil	-0.0468664	-0.128626	0.0348929	0.261888
1148	C_6.3_post	WF_4_post_C_Coma	-0.028813	-0.0962235	0.0385975	0.402689
1149	C_6.3_post	WF_4_post_C_Tetrafoil	-0.0239768	-0.106628	0.0586746	0.569966
1150	C_6.3_post	WF_4_post_C_2ndAstig	0.0336457	-0.0420822	0.109374	0.384337
1151	C_6.3_post	WF_4_post_C_Spherical	-0.0105838	-0.0691223	0.0479548	0.723232
1152	C_6.3_post	WF_6_post_C_Astigmatism	-0.00219469	-0.00794282	0.00355345	0.454626
1153	C_6.3_post	WF_6_post_C_TotalHOA	-0.026349	-0.0616023	0.00890436	0.143708
1154	C_6.3_post	WF_6_post_C_Third	0.0218264	-0.0322926	0.0759454	0.429707
1155	C_6.3_post	WF_6_post_C_Fourth	0.0221514	-0.0309511	0.0752539	0.414032
1156	C_6.3_post	WF_6_post_C_Trefoil	-1.62249e-05	-0.0403076	0.0402752	0.999371
1157	C_6.3_post	WF_6_post_C_Coma	-0.00568177	-0.0405439	0.0291804	0.749547
1158	C_6.3_post	WF_6_post_C_Tetrafoil	-0.00154702	-0.028279	0.0251849	0.90974
1159	C_6.3_post	WF_6_post_C_2ndAstig	-0.0021617	-0.0279274	0.023604	0.869449
1160	C_6.3_post	WF_6_post_C_Spherical	0.00525508	-0.0257407	0.0362509	0.739821
1161	C_6.3_post	Pupil Diameter_post	-0.00144264	-0.00340608	0.000520798	0.150457
1162	C_4.0_post	Intercept	-0.0880849	-0.125455	-0.0507151	5.28223e-06
1163	C_4.0_post	IOL (Multi)	0.0118867	0.00837929	0.015394	1.2142e-10
1164	C_4.0_post	Sex (M)	-0.00582528	-0.00927442	-0.00237614	0.0010346
1165	C_4.0_post	Age	0.00057293	0.000335875	0.000809984	3.12138e-06
1166	C_4.0_post	SE	-0.00108004	-0.00449763	0.00233755	0.535907
1167	C_4.0_post	CYL	-0.00121665	-0.00503377	0.00260047	0.532415
1168	C_4.0_post	Corneal Astigmatism	-0.00212321	-0.00737208	0.00312566	0.428218
1169	C_4.0_post	Axial Length	0.00310398	0.00194026	0.00426769	2.9178e-07
1170	C_4.0_post	WF_4_post_C_Astigmatism	-0.000612406	-0.00592711	0.0047023	0.821405
1171	C_4.0_post	WF_4_post_C_TotalHOA	-0.101585	-0.323887	0.120716	0.370869
1172	C_4.0_post	WF_4_post_C_Third	0.117755	-0.100762	0.336272	0.291392
1173	C_4.0_post	WF_4_post_C_Fourth	-0.0158671	-0.181877	0.150143	0.851481
1174	C_4.0_post	WF_4_post_C_Trefoil	-0.0158972	-0.111245	0.0794506	0.743972
1175	C_4.0_post	WF_4_post_C_Coma	-0.0301814	-0.109134	0.0487715	0.454087
1176	C_4.0_post	WF_4_post_C_Tetrafoil	0.0180754	-0.078565	0.114716	0.714086
1177	C_4.0_post	WF_4_post_C_2ndAstig	0.0802996	-0.00745244	0.168052	0.0734931
1178	C_4.0_post	WF_4_post_C_Spherical	0.010642	-0.0569386	0.0782227	0.757718
1179	C_4.0_post	WF_6_post_C_Astigmatism	0.00325517	-0.00333638	0.00984671	0.333525
1180	C_4.0_post	WF_6_post_C_TotalHOA	0.0196195	-0.0214332	0.0606723	0.349379
1181	C_4.0_post	WF_6_post_C_Third	-0.00201588	-0.0650209	0.0609891	0.950022
1182	C_4.0_post	WF_6_post_C_Fourth	-0.0078513	-0.0692254	0.0535228	0.802121
1183	C_4.0_post	WF_6_post_C_Trefoil	-0.0102843	-0.0567986	0.03623	0.664939
1184	C_4.0_post	WF_6_post_C_Coma	-0.00039801	-0.0406848	0.0398888	0.984559
1185	C_4.0_post	WF_6_post_C_Tetrafoil	0.00450217	-0.0261464	0.0351507	0.773523
1186	C_4.0_post	WF_6_post_C_2ndAstig	-0.0292283	-0.0584633	6.78153e-06	0.05056
1187	C_4.0_post	WF_6_post_C_Spherical	0.00956752	-0.0262381	0.0453731	0.600696
1188	C_4.0_post	Pupil Diameter_post	0.000412373	-0.00171229	0.00253704	0.703812
1189	C_2.5_post	Intercept	-0.108656	-0.176379	-0.0409341	0.00178397
1190	C_2.5_post	IOL (Multi)	0.0200175	0.013649	0.0263861	1.86026e-09
1191	C_2.5_post	Sex (M)	-0.00853372	-0.0148002	-0.00226719	0.00794211
1192	C_2.5_post	Age	0.000719327	0.000289362	0.00114929	0.00113408
1193	C_2.5_post	SE	-0.00180221	-0.00791949	0.00431506	0.563882
1194	C_2.5_post	CYL	0.00105146	-0.00577115	0.00787408	0.762718
1195	C_2.5_post	Corneal Astigmatism	-0.00321485	-0.0125897	0.00615998	0.501786
1196	C_2.5_post	Axial Length	0.00385194	0.00174106	0.00596281	0.000391342
1197	C_2.5_post	WF_4_post_C_Astigmatism	0.00140337	-0.00808006	0.0108868	0.771894
1198	C_2.5_post	WF_4_post_C_TotalHOA	-0.164825	-0.559759	0.230108	0.413748
1199	C_2.5_post	WF_4_post_C_Third	0.295078	-0.093083	0.683239	0.136868
1200	C_2.5_post	WF_4_post_C_Fourth	0.0846762	-0.209589	0.378941	0.573028
1201	C_2.5_post	WF_4_post_C_Trefoil	-0.108162	-0.277387	0.0610627	0.210902
1202	C_2.5_post	WF_4_post_C_Coma	-0.112175	-0.252175	0.0278237	0.116982
1203	C_2.5_post	WF_4_post_C_Tetrafoil	-0.0329106	-0.204363	0.138542	0.706917
1204	C_2.5_post	WF_4_post_C_2ndAstig	0.0827402	-0.0732072	0.238688	0.298886
1205	C_2.5_post	WF_4_post_C_Spherical	-0.00801245	-0.128221	0.112196	0.896109
1206	C_2.5_post	WF_6_post_C_Astigmatism	-0.00149598	-0.0132375	0.0102455	0.8029
1207	C_2.5_post	WF_6_post_C_TotalHOA	0.0106234	-0.0622618	0.0835086	0.775245
1208	C_2.5_post	WF_6_post_C_Third	-0.0729193	-0.184781	0.0389422	0.201976
1209	C_2.5_post	WF_6_post_C_Fourth	-0.0262185	-0.135377	0.0829402	0.638009
1210	C_2.5_post	WF_6_post_C_Trefoil	0.0514707	-0.0312767	0.134218	0.223344
1211	C_2.5_post	WF_6_post_C_Coma	0.0523966	-0.0192478	0.124041	0.15235
1212	C_2.5_post	WF_6_post_C_Tetrafoil	0.00960723	-0.0449934	0.0642078	0.730329
1213	C_2.5_post	WF_6_post_C_2ndAstig	-0.0186939	-0.070877	0.0334893	0.482892
1214	C_2.5_post	WF_6_post_C_Spherical	0.0207372	-0.042954	0.0844285	0.523659
1215	C_2.5_post	Pupil Diameter_post	0.00116901	-0.00266161	0.00499964	0.55002
1216	C_1.6_post	Intercept	-0.208841	-0.315747	-0.101934	0.000149295
1217	C_1.6_post	IOL (Multi)	0.044546	0.0343826	0.0547095	2.72592e-16
1218	C_1.6_post	Sex (M)	-0.0157606	-0.0257852	-0.00573607	0.00222262
1219	C_1.6_post	Age	0.00142777	0.000745078	0.00211046	5.08714e-05
1220	C_1.6_post	SE	-0.00497048	-0.0139962	0.00405521	0.280907
1221	C_1.6_post	CYL	4.95228e-05	-0.00993486	0.0100339	0.992247
1222	C_1.6_post	Corneal Astigmatism	-0.000876918	-0.0145693	0.0128155	0.900156
1223	C_1.6_post	Axial Length	0.00648979	0.00314441	0.00983516	0.000166415
1224	C_1.6_post	WF_4_post_C_Astigmatism	-0.000344579	-0.0141211	0.013432	0.96092
1225	C_1.6_post	WF_4_post_C_TotalHOA	-0.186837	-0.748576	0.374902	0.514818
1226	C_1.6_post	WF_4_post_C_Third	0.255322	-0.296719	0.807363	0.365182
1227	C_1.6_post	WF_4_post_C_Fourth	0.120502	-0.293357	0.534361	0.56855
1228	C_1.6_post	WF_4_post_C_Trefoil	-0.0582826	-0.297896	0.181331	0.633802
1229	C_1.6_post	WF_4_post_C_Coma	-0.0865777	-0.283926	0.110771	0.390396
1230	C_1.6_post	WF_4_post_C_Tetrafoil	-0.00362298	-0.245627	0.238381	0.976606
1231	C_1.6_post	WF_4_post_C_2ndAstig	0.114235	-0.108082	0.336552	0.314439
1232	C_1.6_post	WF_4_post_C_Spherical	0.0294208	-0.142563	0.201404	0.737563
1233	C_1.6_post	WF_6_post_C_Astigmatism	-0.0022288	-0.0191452	0.0146876	0.796338
1234	C_1.6_post	WF_6_post_C_TotalHOA	0.0558317	-0.0475231	0.159187	0.290322
1235	C_1.6_post	WF_6_post_C_Third	-0.0860054	-0.24469	0.072679	0.28872
1236	C_1.6_post	WF_6_post_C_Fourth	-0.00879479	-0.164727	0.147137	0.912027
1237	C_1.6_post	WF_6_post_C_Trefoil	0.0333646	-0.0849842	0.151713	0.580847
1238	C_1.6_post	WF_6_post_C_Coma	0.0600415	-0.0423564	0.162439	0.251077
1239	C_1.6_post	WF_6_post_C_Tetrafoil	-0.0283687	-0.107033	0.0502952	0.48002
1240	C_1.6_post	WF_6_post_C_2ndAstig	-0.054135	-0.130188	0.0219182	0.163586
1241	C_1.6_post	WF_6_post_C_Spherical	-0.038582	-0.129606	0.0524425	0.406557
1242	C_1.6_post	Pupil Diameter_post	0.00270946	-0.0031568	0.00857572	0.365744
1243	C_1.0_post	Intercept	-0.491098	-0.687113	-0.295083	1.33417e-06
1244	C_1.0_post	IOL (Multi)	0.0960619	0.0773655	0.114758	4.53556e-21
1245	C_1.0_post	Sex (M)	-0.0235395	-0.0419892	-0.00508976	0.012869
1246	C_1.0_post	Age	0.00362068	0.00236644	0.00487492	3.11882e-08
1247	C_1.0_post	SE	-0.0140127	-0.0302376	0.00221223	0.0911005
1248	C_1.0_post	CYL	-0.000905595	-0.0188106	0.0169994	0.921073
1249	C_1.0_post	Corneal Astigmatism	0.00507321	-0.0194797	0.0296261	0.685666
1250	C_1.0_post	Axial Length	0.0134765	0.00733727	0.0196156	2.15005e-05
1251	C_1.0_post	WF_4_post_C_Astigmatism	-0.0177191	-0.0423846	0.0069465	0.159787
1252	C_1.0_post	WF_4_post_C_TotalHOA	0.306306	-0.694058	1.30667	0.548758
1253	C_1.0_post	WF_4_post_C_Third	-0.188601	-1.17178	0.794574	0.707131
1254	C_1.0_post	WF_4_post_C_Fourth	-0.178324	-0.913136	0.556487	0.634619
1255	C_1.0_post	WF_4_post_C_Trefoil	-0.0679934	-0.494208	0.358222	0.754701
1256	C_1.0_post	WF_4_post_C_Coma	-0.0648576	-0.415495	0.28578	0.71716
1257	C_1.0_post	WF_4_post_C_Tetrafoil	-0.0702231	-0.500228	0.359782	0.749091
1258	C_1.0_post	WF_4_post_C_2ndAstig	0.446965	0.0507753	0.843154	0.027582
1259	C_1.0_post	WF_4_post_C_Spherical	0.0287619	-0.277954	0.335478	0.854263
1260	C_1.0_post	WF_6_post_C_Astigmatism	0.00478519	-0.0254388	0.0350092	0.756468
1261	C_1.0_post	WF_6_post_C_TotalHOA	-0.0522088	-0.236127	0.13171	0.578274
1262	C_1.0_post	WF_6_post_C_Third	-0.03938	-0.321798	0.243038	0.784769
1263	C_1.0_post	WF_6_post_C_Fourth	-0.00921166	-0.287127	0.268704	0.948234
1264	C_1.0_post	WF_6_post_C_Trefoil	0.0573225	-0.153676	0.268321	0.594683
1265	C_1.0_post	WF_6_post_C_Coma	0.115452	-0.0671165	0.298021	0.215884
1266	C_1.0_post	WF_6_post_C_Tetrafoil	0.0190005	-0.121526	0.159527	0.791125
1267	C_1.0_post	WF_6_post_C_2ndAstig	-0.0613573	-0.197684	0.0749694	0.378131
1268	C_1.0_post	WF_6_post_C_Spherical	0.0401249	-0.122117	0.202367	0.628125
1269	C_1.0_post	Pupil Diameter_post	0.00302905	-0.00762469	0.0136828	0.577585
1270	C_0.7_post	Intercept	-0.461555	-0.733391	-0.18972	0.000958685
1271	C_0.7_post	IOL (Multi)	0.142298	0.116386	0.16821	1.88681e-23
1272	C_0.7_post	Sex (M)	-0.0117628	-0.0372539	0.0137283	0.366415
1273	C_0.7_post	Age	0.00412983	0.00239255	0.00586711	4.47803e-06
1274	C_0.7_post	SE	-0.0136425	-0.0366095	0.00932459	0.244849
1275	C_0.7_post	CYL	-0.0130414	-0.0384756	0.0123929	0.315383
1276	C_0.7_post	Corneal Astigmatism	0.0081488	-0.0266817	0.0429793	0.646752
1277	C_0.7_post	Axial Length	0.014054	0.00554506	0.022563	0.00131465
1278	C_0.7_post	WF_4_post_C_Astigmatism	-0.0164272	-0.0514697	0.0186154	0.358653
1279	C_0.7_post	WF_4_post_C_TotalHOA	-0.0896422	-1.52055	1.34126	0.902335
1280	C_0.7_post	WF_4_post_C_Third	0.233846	-1.17242	1.64011	0.744646
1281	C_0.7_post	WF_4_post_C_Fourth	-0.0488654	-1.10284	1.00511	0.927645
1282	C_0.7_post	WF_4_post_C_Trefoil	-0.0305501	-0.640293	0.579193	0.921822
1283	C_0.7_post	WF_4_post_C_Coma	-0.0756039	-0.57786	0.426652	0.76813
1284	C_0.7_post	WF_4_post_C_Tetrafoil	-0.0614209	-0.677106	0.554264	0.845083
1285	C_0.7_post	WF_4_post_C_2ndAstig	0.481349	-0.0842644	1.04696	0.0960604
1286	C_0.7_post	WF_4_post_C_Spherical	0.0801455	-0.357412	0.517703	0.719767
1287	C_0.7_post	WF_6_post_C_Astigmatism	-0.00436217	-0.0473959	0.0386716	0.842603
1288	C_0.7_post	WF_6_post_C_TotalHOA	0.13299	-0.130158	0.396137	0.32251
1289	C_0.7_post	WF_6_post_C_Third	0.0514342	-0.352338	0.455207	0.802969
1290	C_0.7_post	WF_6_post_C_Fourth	-0.218494	-0.615171	0.178183	0.280941
1291	C_0.7_post	WF_6_post_C_Trefoil	-0.153397	-0.454463	0.147669	0.318531
1292	C_0.7_post	WF_6_post_C_Coma	-0.0755145	-0.336022	0.184993	0.570229
1293	C_0.7_post	WF_6_post_C_Tetrafoil	0.139492	-0.0606877	0.339671	0.172676
1294	C_0.7_post	WF_6_post_C_2ndAstig	-0.0182633	-0.211953	0.175427	0.853452
1295	C_0.7_post	WF_6_post_C_Spherical	0.0937819	-0.137836	0.3254	0.427871
1296	C_0.7_post	Pupil Diameter_post	0.00959933	-0.00534371	0.0245424	0.208567
1297	G_6.3_post	Intercept	-0.0684782	-0.145404	0.0084475	0.0817928
1298	G_6.3_post	IOL (Multi)	-0.00487499	-0.0121989	0.00244895	0.192867
1299	G_6.3_post	Sex (M)	-0.0118472	-0.0190738	-0.00462059	0.00143526
1300	G_6.3_post	Age	0.00030718	-0.000184465	0.000798825	0.221497
1301	G_6.3_post	SE	0.00229082	-0.00415636	0.008738	0.486467
1302	G_6.3_post	CYL	-0.00265238	-0.00979169	0.00448692	0.466843
1303	G_6.3_post	Corneal Astigmatism	-0.00694729	-0.016723	0.00282846	0.164262
1304	G_6.3_post	Axial Length	0.00321721	0.000808922	0.00562549	0.00918172
1305	G_6.3_post	WF_4_post_C_Astigmatism	0.00237819	-0.00745951	0.0122159	0.635844
1306	G_6.3_post	WF_4_post_C_TotalHOA	0.179892	-0.219944	0.579728	0.378382
1307	G_6.3_post	WF_4_post_C_Third	-0.128526	-0.521443	0.264391	0.521794
1308	G_6.3_post	WF_4_post_C_Fourth	-0.277427	-0.572076	0.0172217	0.0657732
1309	G_6.3_post	WF_4_post_C_Trefoil	0.000333069	-0.170152	0.170818	0.996947
1310	G_6.3_post	WF_4_post_C_Coma	-0.0467243	-0.187051	0.0936027	0.5144
1311	G_6.3_post	WF_4_post_C_Tetrafoil	0.1095	-0.0629911	0.281992	0.214177
1312	G_6.3_post	WF_4_post_C_2ndAstig	0.214434	0.056039	0.37283	0.00826792
1313	G_6.3_post	WF_4_post_C_Spherical	0.075705	-0.0467784	0.198188	0.226386
1314	G_6.3_post	WF_6_post_C_Astigmatism	0.0014199	-0.0106411	0.0134809	0.817616
1315	G_6.3_post	WF_6_post_C_TotalHOA	0.0135113	-0.0600239	0.0870465	0.71894
1316	G_6.3_post	WF_6_post_C_Third	-0.0517879	-0.164698	0.0611224	0.369199
1317	G_6.3_post	WF_6_post_C_Fourth	-0.0101777	-0.121188	0.100832	0.857476
1318	G_6.3_post	WF_6_post_C_Trefoil	0.0408296	-0.043435	0.125094	0.3428
1319	G_6.3_post	WF_6_post_C_Coma	0.0476093	-0.0252993	0.120518	0.201279
1320	G_6.3_post	WF_6_post_C_Tetrafoil	-0.003288	-0.0593392	0.0527632	0.908515
1321	G_6.3_post	WF_6_post_C_2ndAstig	-0.0319017	-0.0861704	0.022367	0.249798
1322	G_6.3_post	WF_6_post_C_Spherical	0.00545589	-0.0593515	0.0702633	0.869018
1323	G_6.3_post	Pupil Diameter_post	0.00171462	-0.00249434	0.00592358	0.424971
1324	G_4.0_post	Intercept	-0.151992	-0.248305	-0.0556777	0.00211991
1325	G_4.0_post	IOL (Multi)	0.00492993	-0.00438862	0.0142485	0.300517
1326	G_4.0_post	Sex (M)	-0.0132271	-0.0224357	-0.00401852	0.00516421
1327	G_4.0_post	Age	0.000704843	8.26435e-05	0.00132704	0.0270303
1328	G_4.0_post	SE	0.00151122	-0.00584243	0.00886487	0.68729
1329	G_4.0_post	CYL	-0.00690402	-0.0149635	0.00115546	0.0939023
1330	G_4.0_post	Corneal Astigmatism	-0.00404476	-0.0150885	0.00699895	0.473244
1331	G_4.0_post	Axial Length	0.00628931	0.00326464	0.00931398	5.56124e-05
1332	G_4.0_post	WF_4_post_C_Astigmatism	-0.00200258	-0.0130459	0.00904074	0.722459
1333	G_4.0_post	WF_4_post_C_TotalHOA	0.240018	-0.198709	0.678745	0.284393
1334	G_4.0_post	WF_4_post_C_Third	-0.0978675	-0.529295	0.33356	0.656889
1335	G_4.0_post	WF_4_post_C_Fourth	-0.317237	-0.636478	0.00200434	0.0524298
1336	G_4.0_post	WF_4_post_C_Trefoil	-0.0829053	-0.269025	0.103214	0.383308
1337	G_4.0_post	WF_4_post_C_Coma	-0.101668	-0.254156	0.0508196	0.192303
1338	G_4.0_post	WF_4_post_C_Tetrafoil	0.12085	-0.0665395	0.30824	0.207227
1339	G_4.0_post	WF_4_post_C_2ndAstig	0.217726	0.0433243	0.392127	0.0149205
1340	G_4.0_post	WF_4_post_C_Spherical	0.144559	0.00937461	0.279743	0.0368227
1341	G_4.0_post	WF_6_post_C_Astigmatism	0.00737893	-0.00604307	0.0208009	0.281939
1342	G_4.0_post	WF_6_post_C_TotalHOA	-0.013788	-0.0942288	0.0666529	0.737129
1343	G_4.0_post	WF_6_post_C_Third	-0.0107682	-0.134363	0.112827	0.864518
1344	G_4.0_post	WF_6_post_C_Fourth	0.0419464	-0.0801845	0.164077	0.501309
1345	G_4.0_post	WF_6_post_C_Trefoil	0.0290281	-0.0637833	0.12184	0.540282
1346	G_4.0_post	WF_6_post_C_Coma	0.02853	-0.0518376	0.108898	0.487039
1347	G_4.0_post	WF_6_post_C_Tetrafoil	-0.0392348	-0.101516	0.023047	0.217732
1348	G_4.0_post	WF_6_post_C_2ndAstig	-0.0241043	-0.0853369	0.0371283	0.44081
1349	G_4.0_post	WF_6_post_C_Spherical	-0.0187419	-0.0900443	0.0525605	0.606766
1350	G_4.0_post	Pupil Diameter_post	-0.000870777	-0.00589343	0.00415188	0.734134
1351	G_2.5_post	Intercept	-0.232969	-0.375785	-0.090152	0.0014999
1352	G_2.5_post	IOL (Multi)	0.0159569	0.00217724	0.0297366	0.0238727
1353	G_2.5_post	Sex (M)	-0.0226409	-0.0362558	-0.009026	0.00123459
1354	G_2.5_post	Age	0.00115146	0.00023065	0.00207227	0.0147398
1355	G_2.5_post	SE	0.00183508	-0.00923827	0.0129084	0.74547
1356	G_2.5_post	CYL	-0.00940814	-0.0215643	0.00274802	0.130028
1357	G_2.5_post	Corneal Astigmatism	-0.00272926	-0.0193814	0.0139229	0.748184
1358	G_2.5_post	Axial Length	0.0078248	0.00334148	0.0123081	0.000691586
1359	G_2.5_post	WF_4_post_C_Astigmatism	-0.00564726	-0.0223148	0.0110203	0.507012
1360	G_2.5_post	WF_4_post_C_TotalHOA	0.00361953	-0.660773	0.668012	0.991487
1361	G_2.5_post	WF_4_post_C_Third	0.321506	-0.331742	0.974755	0.335426
1362	G_2.5_post	WF_4_post_C_Fourth	-0.237316	-0.721688	0.247055	0.337711
1363	G_2.5_post	WF_4_post_C_Trefoil	-0.241301	-0.523377	0.0407748	0.0946083
1364	G_2.5_post	WF_4_post_C_Coma	-0.27845	-0.509711	-0.0471901	0.018923
1365	G_2.5_post	WF_4_post_C_Tetrafoil	0.146592	-0.137635	0.430818	0.3129
1366	G_2.5_post	WF_4_post_C_2ndAstig	0.292035	0.0280663	0.556004	0.0308202
1367	G_2.5_post	WF_4_post_C_Spherical	0.104556	-0.0999943	0.309107	0.31711
1368	G_2.5_post	WF_6_post_C_Astigmatism	0.0120926	-0.00819071	0.0323759	0.243333
1369	G_2.5_post	WF_6_post_C_TotalHOA	-0.00962802	-0.131499	0.112243	0.877042
1370	G_2.5_post	WF_6_post_C_Third	-0.124639	-0.311872	0.0625941	0.192912
1371	G_2.5_post	WF_6_post_C_Fourth	0.103254	-0.0816424	0.288151	0.274499
1372	G_2.5_post	WF_6_post_C_Trefoil	0.113587	-0.026903	0.254076	0.113973
1373	G_2.5_post	WF_6_post_C_Coma	0.119324	-0.00230619	0.240954	0.0553277
1374	G_2.5_post	WF_6_post_C_Tetrafoil	-0.0352252	-0.129373	0.0589228	0.463821
1375	G_2.5_post	WF_6_post_C_2ndAstig	-0.136217	-0.228559	-0.0438746	0.00403208
1376	G_2.5_post	WF_6_post_C_Spherical	-0.0281416	-0.136091	0.0798074	0.609716
1377	G_2.5_post	Pupil Diameter_post	0.0039494	-0.0035607	0.0114595	0.303129
1378	G_1.6_post	Intercept	-0.378952	-0.569998	-0.187906	0.000118307
1379	G_1.6_post	IOL (Multi)	0.0420648	0.0237146	0.060415	9.58564e-06
1380	G_1.6_post	Sex (M)	-0.0292276	-0.0473522	-0.011103	0.00171475
1381	G_1.6_post	Age	0.00198979	0.000761836	0.00321775	0.00162061
1382	G_1.6_post	SE	0.00350482	-0.0116934	0.018703	0.651474
1383	G_1.6_post	CYL	-0.00820608	-0.0249373	0.00852511	0.3369
1384	G_1.6_post	Corneal Astigmatism	-0.0122704	-0.0351812	0.0106404	0.294394
1385	G_1.6_post	Axial Length	0.0116939	0.00570108	0.0176868	0.000152373
1386	G_1.6_post	WF_4_post_C_Astigmatism	-0.00346068	-0.0264313	0.01951	0.767914
1387	G_1.6_post	WF_4_post_C_TotalHOA	-0.584297	-1.50538	0.336789	0.214545
1388	G_1.6_post	WF_4_post_C_Third	0.764313	-0.141131	1.66976	0.098885
1389	G_1.6_post	WF_4_post_C_Fourth	0.160989	-0.512771	0.834749	0.63987
1390	G_1.6_post	WF_4_post_C_Trefoil	-0.208491	-0.600081	0.183099	0.297424
1391	G_1.6_post	WF_4_post_C_Coma	-0.222091	-0.543522	0.0993396	0.176579
1392	G_1.6_post	WF_4_post_C_Tetrafoil	0.0629144	-0.332194	0.458023	0.755164
1393	G_1.6_post	WF_4_post_C_2ndAstig	0.32712	-0.0384992	0.69274	0.0803134
1394	G_1.6_post	WF_4_post_C_Spherical	0.0391489	-0.244011	0.322309	0.78655
1395	G_1.6_post	WF_6_post_C_Astigmatism	0.0140585	-0.0139582	0.0420751	0.325934
1396	G_1.6_post	WF_6_post_C_TotalHOA	-0.0215669	-0.190657	0.147523	0.80274
1397	G_1.6_post	WF_6_post_C_Third	-0.0144874	-0.274219	0.245245	0.913006
1398	G_1.6_post	WF_6_post_C_Fourth	0.134832	-0.121348	0.391013	0.302938
1399	G_1.6_post	WF_6_post_C_Trefoil	0.0446221	-0.149978	0.239222	0.65338
1400	G_1.6_post	WF_6_post_C_Coma	0.0452847	-0.123144	0.213714	0.598519
1401	G_1.6_post	WF_6_post_C_Tetrafoil	-0.0353709	-0.165474	0.0947323	0.594421
1402	G_1.6_post	WF_6_post_C_2ndAstig	-0.144278	-0.271362	-0.0171948	0.026553
1403	G_1.6_post	WF_6_post_C_Spherical	-0.0514158	-0.200986	0.098154	0.500879
1404	G_1.6_post	Pupil Diameter_post	0.00939624	-0.000787213	0.0195797	0.0710873
1405	G_1.0_post	Intercept	-0.599794	-0.874727	-0.324862	2.378e-05
1406	G_1.0_post	IOL (Multi)	0.0917234	0.0654431	0.118004	3.47593e-11
1407	G_1.0_post	Sex (M)	-0.0263187	-0.0522632	-0.000374122	0.0475651
1408	G_1.0_post	Age	0.00401265	0.00225112	0.00577417	1.06477e-05
1409	G_1.0_post	SE	-0.000642166	-0.023141	0.0218567	0.955409
1410	G_1.0_post	CYL	-0.0177582	-0.0426049	0.00708855	0.161901
1411	G_1.0_post	Corneal Astigmatism	0.0142047	-0.0198136	0.048223	0.413518
1412	G_1.0_post	Axial Length	0.0183677	0.00975201	0.0269834	3.62042e-05
1413	G_1.0_post	WF_4_post_C_Astigmatism	-0.0232422	-0.0574165	0.0109322	0.183178
1414	G_1.0_post	WF_4_post_C_TotalHOA	-1.00989	-2.38993	0.370154	0.152288
1415	G_1.0_post	WF_4_post_C_Third	1.1129	-0.243431	2.46924	0.108589
1416	G_1.0_post	WF_4_post_C_Fourth	0.810069	-0.203363	1.8235	0.118092
1417	G_1.0_post	WF_4_post_C_Trefoil	-0.166456	-0.754081	0.421168	0.579083
1418	G_1.0_post	WF_4_post_C_Coma	-0.172644	-0.655681	0.310394	0.48405
1419	G_1.0_post	WF_4_post_C_Tetrafoil	-0.408974	-1.00277	0.184821	0.177885
1420	G_1.0_post	WF_4_post_C_2ndAstig	0.247948	-0.299267	0.795163	0.37502
1421	G_1.0_post	WF_4_post_C_Spherical	-0.226893	-0.650372	0.196586	0.294271
1422	G_1.0_post	WF_6_post_C_Astigmatism	0.0149568	-0.0268372	0.0567508	0.48341
1423	G_1.0_post	WF_6_post_C_TotalHOA	-0.0287093	-0.282295	0.224876	0.824512
1424	G_1.0_post	WF_6_post_C_Third	0.216136	-0.173304	0.605576	0.277375
1425	G_1.0_post	WF_6_post_C_Fourth	0.0755704	-0.307933	0.459074	0.699536
1426	G_1.0_post	WF_6_post_C_Trefoil	-0.155991	-0.447202	0.135221	0.29439
1427	G_1.0_post	WF_6_post_C_Coma	-0.0661115	-0.318102	0.185879	0.607376
1428	G_1.0_post	WF_6_post_C_Tetrafoil	0.0886565	-0.105512	0.282825	0.371322
1429	G_1.0_post	WF_6_post_C_2ndAstig	-0.216016	-0.404785	-0.0272481	0.0253542
1430	G_1.0_post	WF_6_post_C_Spherical	-0.00110459	-0.225007	0.222797	0.99229
1431	G_1.0_post	Pupil Diameter_post	0.00554483	-0.00932275	0.0204124	0.465115
1432	G_0.7_post	Intercept	-0.39971	-0.673289	-0.126131	0.00441685
1433	G_0.7_post	IOL (Multi)	0.0911971	0.0654424	0.116952	1.92922e-11
1434	G_0.7_post	Sex (M)	-0.0150279	-0.0403987	0.010343	0.246476
1435	G_0.7_post	Age	0.00394515	0.0022095	0.0056808	1.11616e-05
1436	G_0.7_post	SE	-0.000250982	-0.0244058	0.0239038	0.983759
1437	G_0.7_post	CYL	-0.0156378	-0.0425543	0.0112788	0.255334
1438	G_0.7_post	Corneal Astigmatism	0.00300972	-0.033903	0.0399225	0.873091
1439	G_0.7_post	Axial Length	0.0166956	0.00816559	0.0252257	0.000146827
1440	G_0.7_post	WF_4_post_C_Astigmatism	0.000481813	-0.0368755	0.0378391	0.979842
1441	G_0.7_post	WF_4_post_C_TotalHOA	0.0852557	-1.45823	1.62875	0.913835
1442	G_0.7_post	WF_4_post_C_Third	-0.151558	-1.66886	1.36574	0.844871
1443	G_0.7_post	WF_4_post_C_Fourth	0.47996	-0.666948	1.62687	0.412557
1444	G_0.7_post	WF_4_post_C_Trefoil	0.153618	-0.505651	0.812886	0.64811
1445	G_0.7_post	WF_4_post_C_Coma	0.116859	-0.427378	0.661095	0.674077
1446	G_0.7_post	WF_4_post_C_Tetrafoil	-0.752381	-1.42064	-0.0841226	0.0278598
1447	G_0.7_post	WF_4_post_C_2ndAstig	-0.0303497	-0.640242	0.579543	0.922344
1448	G_0.7_post	WF_4_post_C_Spherical	-0.214103	-0.68376	0.255554	0.372034
1449	G_0.7_post	WF_6_post_C_Astigmatism	-0.0100357	-0.0560229	0.0359516	0.669035
1450	G_0.7_post	WF_6_post_C_TotalHOA	-0.0700976	-0.35405	0.213855	0.628728
1451	G_0.7_post	WF_6_post_C_Third	0.14679	-0.288929	0.58251	0.509396
1452	G_0.7_post	WF_6_post_C_Fourth	-0.0200592	-0.447669	0.40755	0.926781
1453	G_0.7_post	WF_6_post_C_Trefoil	-0.0985082	-0.421751	0.224734	0.550583
1454	G_0.7_post	WF_6_post_C_Coma	-0.0383198	-0.318092	0.241453	0.788465
1455	G_0.7_post	WF_6_post_C_Tetrafoil	0.172529	-0.0417126	0.38677	0.115107
1456	G_0.7_post	WF_6_post_C_2ndAstig	-0.063695	-0.268735	0.141345	0.542875
1457	G_0.7_post	WF_6_post_C_Spherical	0.0435153	-0.20692	0.29395	0.733578
1458	G_0.7_post	Pupil Diameter_post	0.00637857	-0.00893991	0.0216971	0.414818
1459	General_Health_post	Intercept	56.9188	20.7107	93.127	0.0020624
1460	General_Health_post	IOL (Multi)	4.99516	1.63198	8.35835	0.00360177
1461	General_Health_post	Sex (M)	-0.00351188	-3.35742	3.35039	0.998362
1462	General_Health_post	Age	-0.133906	-0.361577	0.0937651	0.248999
1463	General_Health_post	SE_R	1.71691	-1.90954	5.34337	0.353436
1464	General_Health_post	CYL_R	2.27684	-1.80412	6.3578	0.274166
1465	General_Health_post	Corneal Astigmatism_R	-6.92799	-12.4866	-1.36941	0.0145712
1466	General_Health_post	Axial Length_R	0.931654	-0.176322	2.03963	0.0993345
1467	General_Health_post	WF_4_post_C_Astigmatism_R	6.71186	0.333458	13.0903	0.0391633
1468	General_Health_post	WF_4_post_C_TotalHOA_R	-179.745	-454.442	94.9515	0.199665
1469	General_Health_post	WF_4_post_C_Third_R	116.89	-164.748	398.528	0.415948
1470	General_Health_post	WF_4_post_C_Fourth_R	84.8445	-121.711	291.4	0.42077
1471	General_Health_post	WF_4_post_C_Trefoil_R	-13.6902	-131.909	104.529	0.820443
1472	General_Health_post	WF_4_post_C_Coma_R	-18.5261	-114.893	77.8406	0.706321
1473	General_Health_post	WF_4_post_C_Tetrafoil_R	9.38608	-102.097	120.869	0.86893
1474	General_Health_post	WF_4_post_C_2ndAstig_R	-15.2792	-115.658	85.0997	0.765442
1475	General_Health_post	WF_4_post_C_Spherical_R	8.97737	-67.9675	85.9222	0.819119
1476	General_Health_post	WF_6_post_C_Astigmatism_R	-3.30328	-11.2084	4.60183	0.412777
1477	General_Health_post	WF_6_post_C_TotalHOA_R	75.7998	27.9168	123.683	0.00191749
1478	General_Health_post	WF_6_post_C_Third_R	-85.4606	-159.37	-11.5515	0.0234309
1479	General_Health_post	WF_6_post_C_Fourth_R	-90.7815	-168.586	-12.9772	0.0222009
1480	General_Health_post	WF_6_post_C_Trefoil_R	30.3181	-24.1249	84.7612	0.275061
1481	General_Health_post	WF_6_post_C_Coma_R	25.6726	-22.1282	73.4735	0.292494
1482	General_Health_post	WF_6_post_C_Tetrafoil_R	-0.635783	-42.1903	40.9187	0.976077
1483	General_Health_post	WF_6_post_C_2ndAstig_R	0.420219	-38.8002	39.6406	0.983246
1484	General_Health_post	WF_6_post_C_Spherical_R	18.3823	-31.5352	68.2997	0.470432
1485	General_Health_post	Pupil Diameter_post_R	-1.60973	-3.81963	0.600163	0.153377
1486	General_Vision_post	Intercept	95.5033	68.6739	122.333	3.01725e-12
1487	General_Vision_post	IOL (Multi)	-0.272404	-2.7649	2.2201	0.830386
1488	General_Vision_post	Sex (M)	-0.354698	-2.84007	2.13067	0.779692
1489	General_Vision_post	Age	-0.112712	-0.281399	0.0559741	0.190322
1490	General_Vision_post	SE_R	0.745499	-1.94211	3.43311	0.586667
1491	General_Vision_post	CYL_R	2.63623	-0.389413	5.66188	0.0876846
1492	General_Vision_post	Corneal Astigmatism_R	-0.809472	-4.93046	3.31152	0.70024
1493	General_Vision_post	Axial Length_R	-0.378434	-1.19944	0.442572	0.366291
1494	General_Vision_post	WF_4_post_C_Astigmatism_R	-2.20456	-6.9318	2.52269	0.360692
1495	General_Vision_post	WF_4_post_C_TotalHOA_R	3.88264	-199.542	207.308	0.970159
1496	General_Vision_post	WF_4_post_C_Third_R	-121.574	-330.259	87.1124	0.253524
1497	General_Vision_post	WF_4_post_C_Fourth_R	32.4869	-120.544	185.518	0.677345
1498	General_Vision_post	WF_4_post_C_Trefoil_R	57.7684	-29.9197	145.456	0.196622
1499	General_Vision_post	WF_4_post_C_Coma_R	53.2217	-18.2623	124.706	0.14449
1500	General_Vision_post	WF_4_post_C_Tetrafoil_R	-31.9511	-114.574	50.672	0.448481
1501	General_Vision_post	WF_4_post_C_2ndAstig_R	-30.6812	-105.058	43.6956	0.418791
1502	General_Vision_post	WF_4_post_C_Spherical_R	-44.5635	-101.603	12.4756	0.125693
1503	General_Vision_post	WF_6_post_C_Astigmatism_R	1.13354	-4.72382	6.9909	0.704459
1504	General_Vision_post	WF_6_post_C_TotalHOA_R	-12.3704	-47.8859	23.1451	0.494804
1505	General_Vision_post	WF_6_post_C_Third_R	18.728	-36.0806	73.5366	0.503031
1506	General_Vision_post	WF_6_post_C_Fourth_R	33.5454	-24.0812	91.172	0.253892
1507	General_Vision_post	WF_6_post_C_Trefoil_R	-15.6374	-56.0107	24.7358	0.447762
1508	General_Vision_post	WF_6_post_C_Coma_R	-4.78645	-40.2278	30.6549	0.791238
1509	General_Vision_post	WF_6_post_C_Tetrafoil_R	-13.7369	-44.5024	17.0286	0.381493
1510	General_Vision_post	WF_6_post_C_2ndAstig_R	0.124134	-28.9486	29.1968	0.993323
1511	General_Vision_post	WF_6_post_C_Spherical_R	-8.20073	-45.1631	28.7617	0.663665
1512	General_Vision_post	Pupil Diameter_post_R	0.492863	-1.14461	2.13033	0.55523
1513	Ocular_Pain_post	Intercept	82.3232	47.841	116.805	2.87827e-06
1514	Ocular_Pain_post	IOL (Multi)	-1.86395	-5.06368	1.33578	0.253551
1515	Ocular_Pain_post	Sex (M)	1.92484	-1.26779	5.11747	0.237331
1516	Ocular_Pain_post	Age	-0.095402	-0.312306	0.121502	0.388644
1517	Ocular_Pain_post	SE_R	2.65804	-0.792175	6.10826	0.131048
1518	Ocular_Pain_post	CYL_R	1.7942	-2.08029	5.66869	0.364071
1519	Ocular_Pain_post	Corneal Astigmatism_R	0.723775	-4.55474	6.00229	0.788122
1520	Ocular_Pain_post	Axial Length_R	0.660169	-0.394835	1.71517	0.220022
1521	Ocular_Pain_post	WF_4_post_C_Astigmatism_R	-2.06251	-8.12999	4.00496	0.505244
1522	Ocular_Pain_post	WF_4_post_C_TotalHOA_R	-230.477	-492.898	31.9433	0.085175
1523	Ocular_Pain_post	WF_4_post_C_Third_R	223.387	-44.8334	491.607	0.102599
1524	Ocular_Pain_post	WF_4_post_C_Fourth_R	-1.15576	-198.018	195.706	0.990819
1525	Ocular_Pain_post	WF_4_post_C_Trefoil_R	10.767	-101.2	122.734	0.850503
1526	Ocular_Pain_post	WF_4_post_C_Coma_R	6.05629	-85.1841	97.2967	0.896488
1527	Ocular_Pain_post	WF_4_post_C_Tetrafoil_R	62.0531	-44.0025	168.109	0.251466
1528	Ocular_Pain_post	WF_4_post_C_2ndAstig_R	38.197	-57.4078	133.802	0.433581
1529	Ocular_Pain_post	WF_4_post_C_Spherical_R	40.7225	-32.3852	113.83	0.274938
1530	Ocular_Pain_post	WF_6_post_C_Astigmatism_R	1.18024	-6.34899	8.70947	0.758662
1531	Ocular_Pain_post	WF_6_post_C_TotalHOA_R	4.98168	-40.3789	50.3423	0.829569
1532	Ocular_Pain_post	WF_6_post_C_Third_R	-4.65283	-74.7414	65.4358	0.896476
1533	Ocular_Pain_post	WF_6_post_C_Fourth_R	23.87	-50.3941	98.1342	0.528705
1534	Ocular_Pain_post	WF_6_post_C_Trefoil_R	7.5687	-44.0601	59.1975	0.773858
1535	Ocular_Pain_post	WF_6_post_C_Coma_R	12.666	-32.7059	58.0379	0.584273
1536	Ocular_Pain_post	WF_6_post_C_Tetrafoil_R	-26.2616	-66.0107	13.4875	0.195341
1537	Ocular_Pain_post	WF_6_post_C_2ndAstig_R	3.9645	-33.3088	41.2378	0.834861
1538	Ocular_Pain_post	WF_6_post_C_Spherical_R	-15.3447	-63.0565	32.367	0.528458
1539	Ocular_Pain_post	Pupil Diameter_post_R	-1.36944	-3.47407	0.735186	0.202191
1540	Role_Limitation_post	Intercept	125.366	101.76	148.973	0
1541	Role_Limitation_post	IOL (Multi)	-1.09296	-3.27745	1.09152	0.326767
1542	Role_Limitation_post	Sex (M)	2.93019	0.747218	5.11316	0.00851601
1543	Role_Limitation_post	Age	-0.105381	-0.254039	0.0432775	0.16471
1544	Role_Limitation_post	SE_R	2.03178	-0.323734	4.3873	0.0909086
1545	Role_Limitation_post	CYL_R	-1.43392	-4.06366	1.19582	0.285192
1546	Role_Limitation_post	Corneal Astigmatism_R	0.535666	-3.04921	4.12055	0.769621
1547	Role_Limitation_post	Axial Length_R	-1.08759	-1.80954	-0.365632	0.00315072
1548	Role_Limitation_post	WF_4_post_C_Astigmatism_R	-0.248026	-4.38859	3.89254	0.906538
1549	Role_Limitation_post	WF_4_post_C_TotalHOA_R	-75.4688	-256.738	105.8	0.41449
1550	Role_Limitation_post	WF_4_post_C_Third_R	29.2883	-154.35	212.927	0.754586
1551	Role_Limitation_post	WF_4_post_C_Fourth_R	27.1716	-107.897	162.241	0.693367
1552	Role_Limitation_post	WF_4_post_C_Trefoil_R	-4.84243	-80.337	70.6522	0.899954
1553	Role_Limitation_post	WF_4_post_C_Coma_R	-2.50415	-63.9682	58.9599	0.936353
1554	Role_Limitation_post	WF_4_post_C_Tetrafoil_R	-3.50809	-75.895	68.8788	0.924325
1555	Role_Limitation_post	WF_4_post_C_2ndAstig_R	-19.6271	-85.0992	45.845	0.556824
1556	Role_Limitation_post	WF_4_post_C_Spherical_R	0.590951	-49.1347	50.3166	0.981416
1557	Role_Limitation_post	WF_6_post_C_Astigmatism_R	1.72177	-3.43459	6.87813	0.51281
1558	Role_Limitation_post	WF_6_post_C_TotalHOA_R	3.97089	-26.6317	34.5735	0.799246
1559	Role_Limitation_post	WF_6_post_C_Third_R	-8.62595	-56.0458	38.7939	0.721439
1560	Role_Limitation_post	WF_6_post_C_Fourth_R	6.505	-44.6676	57.6776	0.803243
1561	Role_Limitation_post	WF_6_post_C_Trefoil_R	13.2865	-21.644	48.2171	0.455954
1562	Role_Limitation_post	WF_6_post_C_Coma_R	9.61269	-21.1628	40.3882	0.540404
1563	Role_Limitation_post	WF_6_post_C_Tetrafoil_R	-4.83725	-32.3986	22.7241	0.730848
1564	Role_Limitation_post	WF_6_post_C_2ndAstig_R	8.96366	-16.4052	34.3325	0.488602
1565	Role_Limitation_post	WF_6_post_C_Spherical_R	-12.0549	-45.0626	20.9529	0.474104
1566	Role_Limitation_post	Pupil Diameter_post_R	0.227883	-1.21309	1.66885	0.756587
1567	Mental_Health_post	Intercept	136.587	110.493	162.68	0
1568	Mental_Health_post	IOL (Multi)	-3.59198	-6.01131	-1.17265	0.00361415
1569	Mental_Health_post	Sex (M)	1.92839	-0.486665	4.34344	0.117575
1570	Mental_Health_post	Age	-0.0487908	-0.21298	0.115399	0.560273
1571	Mental_Health_post	SE_R	3.59634	0.987613	6.20507	0.00689202
1572	Mental_Health_post	CYL_R	2.06228	-0.862163	4.98672	0.166921
1573	Mental_Health_post	Corneal Astigmatism_R	-1.81436	-5.79927	2.17055	0.372177
1574	Mental_Health_post	Axial Length_R	-1.66641	-2.46465	-0.868162	4.28275e-05
1575	Mental_Health_post	WF_4_post_C_Astigmatism_R	-2.30201	-6.88908	2.28506	0.325301
1576	Mental_Health_post	WF_4_post_C_TotalHOA_R	-115.605	-314.705	83.4956	0.255101
1577	Mental_Health_post	WF_4_post_C_Third_R	41.6793	-161.294	244.652	0.687335
1578	Mental_Health_post	WF_4_post_C_Fourth_R	54.856	-94.2104	203.922	0.470741
1579	Mental_Health_post	WF_4_post_C_Trefoil_R	20.487	-63.8578	104.832	0.634021
1580	Mental_Health_post	WF_4_post_C_Coma_R	27.0459	-41.6667	95.7585	0.440427
1581	Mental_Health_post	WF_4_post_C_Tetrafoil_R	1.68975	-78.4933	81.8728	0.967053
1582	Mental_Health_post	WF_4_post_C_2ndAstig_R	-40.4777	-112.831	31.8754	0.272853
1583	Mental_Health_post	WF_4_post_C_Spherical_R	-9.78519	-65.0012	45.4308	0.728332
1584	Mental_Health_post	WF_6_post_C_Astigmatism_R	3.31591	-2.38222	9.01404	0.254044
1585	Mental_Health_post	WF_6_post_C_TotalHOA_R	1.28376	-32.8923	35.4599	0.94131
1586	Mental_Health_post	WF_6_post_C_Third_R	15.5685	-37.2834	68.4205	0.5637
1587	Mental_Health_post	WF_6_post_C_Fourth_R	19.3962	-36.9082	75.7007	0.49955
1588	Mental_Health_post	WF_6_post_C_Trefoil_R	-6.68527	-45.6172	32.2467	0.736445
1589	Mental_Health_post	WF_6_post_C_Coma_R	-8.14598	-42.3858	26.0938	0.640999
1590	Mental_Health_post	WF_6_post_C_Tetrafoil_R	-11.7477	-41.9388	18.4434	0.445668
1591	Mental_Health_post	WF_6_post_C_2ndAstig_R	-4.82096	-32.9778	23.3359	0.737182
1592	Mental_Health_post	WF_6_post_C_Spherical_R	-15.1078	-51.3232	21.1075	0.413559
1593	Mental_Health_post	Pupil Diameter_post_R	0.207734	-1.38493	1.8004	0.798223
1594	Social_Function_post	Intercept	115.25	97.7449	132.755	0
1595	Social_Function_post	IOL (Multi)	-0.0848416	-1.71231	1.54262	0.918616
1596	Social_Function_post	Sex (M)	0.146619	-1.47553	1.76877	0.859385
1597	Social_Function_post	Age	-0.0728471	-0.182877	0.0371825	0.194406
1598	Social_Function_post	SE_R	1.51154	-0.243311	3.2664	0.0913642
1599	Social_Function_post	CYL_R	-0.132004	-2.1107	1.8467	0.895968
1600	Social_Function_post	Corneal Astigmatism_R	0.223289	-2.47129	2.91787	0.870977
1601	Social_Function_post	Axial Length_R	-0.50862	-1.04436	0.0271167	0.0627734
1602	Social_Function_post	WF_4_post_C_Astigmatism_R	-0.0544332	-3.14141	3.03254	0.97243
1603	Social_Function_post	WF_4_post_C_TotalHOA_R	-94.0371	-226.457	38.383	0.163959
1604	Social_Function_post	WF_4_post_C_Third_R	84.7841	-51.3732	220.941	0.222284
1605	Social_Function_post	WF_4_post_C_Fourth_R	20.4683	-79.3212	120.258	0.687666
1606	Social_Function_post	WF_4_post_C_Trefoil_R	-18.2486	-75.7	39.2028	0.53357
1607	Social_Function_post	WF_4_post_C_Coma_R	-18.558	-65.4047	28.2887	0.437488
1608	Social_Function_post	WF_4_post_C_Tetrafoil_R	19.6008	-34.3511	73.5527	0.47642
1609	Social_Function_post	WF_4_post_C_2ndAstig_R	9.10882	-39.4153	57.633	0.712929
1610	Social_Function_post	WF_4_post_C_Spherical_R	4.8136	-32.4671	42.0943	0.800214
1611	Social_Function_post	WF_6_post_C_Astigmatism_R	1.18049	-2.64087	5.00185	0.54486
1612	Social_Function_post	WF_6_post_C_TotalHOA_R	-6.09847	-29.3636	17.1667	0.607411
1613	Social_Function_post	WF_6_post_C_Third_R	-11.5667	-47.4418	24.3084	0.527429
1614	Social_Function_post	WF_6_post_C_Fourth_R	34.9616	-2.57426	72.4974	0.0679135
1615	Social_Function_post	WF_6_post_C_Trefoil_R	11.0769	-15.3495	37.5033	0.411331
1616	Social_Function_post	WF_6_post_C_Coma_R	14.9115	-8.2704	38.0934	0.2074
1617	Social_Function_post	WF_6_post_C_Tetrafoil_R	-17.3471	-37.3548	2.66067	0.0892523
1618	Social_Function_post	WF_6_post_C_2ndAstig_R	-1.28153	-20.2801	17.717	0.894818
1619	Social_Function_post	WF_6_post_C_Spherical_R	-20.6555	-44.707	3.39592	0.0923247
1620	Social_Function_post	Pupil Diameter_post_R	-0.0621316	-1.1305	1.00623	0.909249
1621	Dependency_post	Intercept	112.134	94.1798	130.088	0
1622	Dependency_post	IOL (Multi)	-0.193804	-1.85829	1.47068	0.819481
1623	Dependency_post	Sex (M)	1.88342	0.221787	3.54506	0.0263096
1624	Dependency_post	Age	-0.0574257	-0.170403	0.055552	0.319127
1625	Dependency_post	SE_R	1.51968	-0.275112	3.31447	0.0970021
1626	Dependency_post	CYL_R	0.724208	-1.28736	2.73577	0.48041
1627	Dependency_post	Corneal Astigmatism_R	0.165629	-2.57544	2.90669	0.905724
1628	Dependency_post	Axial Length_R	-0.427421	-0.976657	0.121815	0.127186
1629	Dependency_post	WF_4_post_C_Astigmatism_R	-1.39195	-4.54778	1.76388	0.387312
1630	Dependency_post	WF_4_post_C_TotalHOA_R	-62.0082	-199.047	75.0307	0.375147
1631	Dependency_post	WF_4_post_C_Third_R	22.1176	-117.541	161.776	0.756254
1632	Dependency_post	WF_4_post_C_Fourth_R	44.6092	-57.9663	147.185	0.393999
1633	Dependency_post	WF_4_post_C_Trefoil_R	9.72769	-48.2743	67.7296	0.742369
1634	Dependency_post	WF_4_post_C_Coma_R	11.4517	-35.7988	58.7022	0.634766
1635	Dependency_post	WF_4_post_C_Tetrafoil_R	-3.47899	-58.644	51.686	0.901626
1636	Dependency_post	WF_4_post_C_2ndAstig_R	-33.4225	-83.2067	16.3616	0.188227
1637	Dependency_post	WF_4_post_C_Spherical_R	5.64214	-32.3409	43.6252	0.77094
1638	Dependency_post	WF_6_post_C_Astigmatism_R	2.30849	-1.61224	6.22923	0.248487
1639	Dependency_post	WF_6_post_C_TotalHOA_R	20.0497	-3.4529	43.5524	0.0945153
1640	Dependency_post	WF_6_post_C_Third_R	-17.176	-53.5257	19.1737	0.354373
1641	Dependency_post	WF_6_post_C_Fourth_R	-1.11588	-39.8662	37.6344	0.95499
1642	Dependency_post	WF_6_post_C_Trefoil_R	6.86327	-19.9127	33.6393	0.615393
1643	Dependency_post	WF_6_post_C_Coma_R	7.44016	-16.111	30.9913	0.535789
1644	Dependency_post	WF_6_post_C_Tetrafoil_R	-11.4157	-32.1988	9.36744	0.281667
1645	Dependency_post	WF_6_post_C_2ndAstig_R	0.260852	-19.1087	19.6304	0.978942
1646	Dependency_post	WF_6_post_C_Spherical_R	-15.9547	-40.8828	8.97338	0.209676
1647	Dependency_post	Pupil Diameter_post_R	-0.0823425	-1.1782	1.01352	0.882916
1648	Near_Vision_post	Intercept	113.399	88.2216	138.577	0
1649	Near_Vision_post	IOL (Multi)	-0.823715	-3.16005	1.51262	0.489546
1650	Near_Vision_post	Sex (M)	2.98723	0.656079	5.31839	0.0120178
1651	Near_Vision_post	Age	-0.0230066	-0.181383	0.13537	0.775859
1652	Near_Vision_post	SE_R	2.30571	-0.213523	4.82494	0.072833
1653	Near_Vision_post	CYL_R	0.320522	-2.50848	3.14952	0.824263
1654	Near_Vision_post	Corneal Astigmatism_R	-0.229879	-4.08404	3.62429	0.906937
1655	Near_Vision_post	Axial Length_R	-1.04682	-1.81715	-0.276494	0.0077332
1656	Near_Vision_post	WF_4_post_C_Astigmatism_R	-0.136623	-4.56689	4.29364	0.951802
1657	Near_Vision_post	WF_4_post_C_TotalHOA_R	-49.5103	-241.123	142.103	0.61255
1658	Near_Vision_post	WF_4_post_C_Third_R	-27.6545	-223.5	168.191	0.781962
1659	Near_Vision_post	WF_4_post_C_Fourth_R	2.64332	-141.1	146.386	0.971248
1660	Near_Vision_post	WF_4_post_C_Trefoil_R	19.8413	-61.912	101.595	0.634298
1661	Near_Vision_post	WF_4_post_C_Coma_R	14.4446	-52.1749	81.0641	0.670856
1662	Near_Vision_post	WF_4_post_C_Tetrafoil_R	1.67806	-75.76	79.1162	0.966122
1663	Near_Vision_post	WF_4_post_C_2ndAstig_R	25.4807	-44.3269	95.2883	0.474346
1664	Near_Vision_post	WF_4_post_C_Spherical_R	-19.1867	-72.5672	34.1938	0.481129
1665	Near_Vision_post	WF_6_post_C_Astigmatism_R	0.297809	-5.1998	5.79542	0.915444
1666	Near_Vision_post	WF_6_post_C_TotalHOA_R	-10.1279	-43.2482	22.9924	0.548939
1667	Near_Vision_post	WF_6_post_C_Third_R	13.3644	-37.8113	64.5401	0.608757
1668	Near_Vision_post	WF_6_post_C_Fourth_R	34.5405	-19.6852	88.7663	0.211858
1669	Near_Vision_post	WF_6_post_C_Trefoil_R	0.24548	-37.4517	37.9427	0.989817
1670	Near_Vision_post	WF_6_post_C_Coma_R	3.62518	-29.5035	36.7539	0.830175
1671	Near_Vision_post	WF_6_post_C_Tetrafoil_R	-20.2286	-49.2525	8.7954	0.171926
1672	Near_Vision_post	WF_6_post_C_2ndAstig_R	-4.98344	-32.199	22.2321	0.719673
1673	Near_Vision_post	WF_6_post_C_Spherical_R	-19.3483	-54.1864	15.4897	0.276355
1674	Near_Vision_post	Pupil Diameter_post_R	0.979898	-0.556834	2.51663	0.211374
1675	Driving_General_post	Intercept	82.3641	33.3886	131.34	0.000979991
1676	Driving_General_post	IOL (Multi)	-5.49941	-10.2154	-0.78341	0.0222783
1677	Driving_General_post	Sex (M)	5.72536	0.874673	10.576	0.0206992
1678	Driving_General_post	Age	-0.185504	-0.506013	0.135005	0.256623
1679	Driving_General_post	SE_R	3.46302	-1.87996	8.80599	0.203955
1680	Driving_General_post	CYL_R	3.34195	-2.79064	9.47454	0.285475
1681	Driving_General_post	Corneal Astigmatism_R	-4.53979	-12.5528	3.4732	0.266807
1682	Driving_General_post	Axial Length_R	0.287203	-1.17013	1.74454	0.699299
1683	Driving_General_post	WF_4_post_C_Astigmatism_R	-5.11912	-14.7288	4.49059	0.29644
1684	Driving_General_post	WF_4_post_C_TotalHOA_R	-190.384	-631.917	251.149	0.398038
1685	Driving_General_post	WF_4_post_C_Third_R	-45.6224	-493.288	402.044	0.841679
1686	Driving_General_post	WF_4_post_C_Fourth_R	-13.876	-354.267	326.515	0.936317
1687	Driving_General_post	WF_4_post_C_Trefoil_R	65.8569	-112.843	244.557	0.470095
1688	Driving_General_post	WF_4_post_C_Coma_R	58.8367	-90.2563	207.93	0.43924
1689	Driving_General_post	WF_4_post_C_Tetrafoil_R	52.337	-125.384	230.058	0.563805
1690	Driving_General_post	WF_4_post_C_2ndAstig_R	51.3794	-107.203	209.962	0.525414
1691	Driving_General_post	WF_4_post_C_Spherical_R	34.7993	-97.2929	166.891	0.605606
1692	Driving_General_post	WF_6_post_C_Astigmatism_R	6.21918	-5.69342	18.1318	0.306189
1693	Driving_General_post	WF_6_post_C_TotalHOA_R	31.3945	-42.7587	105.548	0.406646
1694	Driving_General_post	WF_6_post_C_Third_R	-46.8442	-162.167	68.4786	0.425943
1695	Driving_General_post	WF_6_post_C_Fourth_R	-12.3784	-128.882	104.125	0.835036
1696	Driving_General_post	WF_6_post_C_Trefoil_R	22.4727	-60.0887	105.034	0.593688
1697	Driving_General_post	WF_6_post_C_Coma_R	26.3038	-46.028	98.6355	0.475993
1698	Driving_General_post	WF_6_post_C_Tetrafoil_R	-3.70106	-63.7976	56.3955	0.903923
1699	Driving_General_post	WF_6_post_C_2ndAstig_R	-33.9493	-92.5573	24.6586	0.256227
1700	Driving_General_post	WF_6_post_C_Spherical_R	15.7601	-57.7495	89.2697	0.674329
1701	Driving_General_post	Pupil Diameter_post_R	0.608087	-2.51348	3.72965	0.702601
1702	Distance_Vision_post	Intercept	105.883	86.6745	125.091	0
1703	Distance_Vision_post	IOL (Multi)	-1.22029	-3.00476	0.564193	0.180144
1704	Distance_Vision_post	Sex (M)	1.9045	0.125126	3.68387	0.0359204
1705	Distance_Vision_post	Age	-0.0663589	-0.187128	0.0544105	0.2815
1706	Distance_Vision_post	SE_R	1.84424	-0.0799255	3.76841	0.060301
1707	Distance_Vision_post	CYL_R	0.137754	-2.02842	2.30393	0.900807
1708	Distance_Vision_post	Corneal Astigmatism_R	-0.146854	-3.09723	2.80352	0.922283
1709	Distance_Vision_post	Axial Length_R	-0.208919	-0.79671	0.378872	0.486025
1710	Distance_Vision_post	WF_4_post_C_Astigmatism_R	-1.09581	-4.48023	2.28861	0.525683
1711	Distance_Vision_post	WF_4_post_C_TotalHOA_R	-36.6389	-182.279	109.002	0.621957
1712	Distance_Vision_post	WF_4_post_C_Third_R	32.4772	-116.929	181.884	0.670068
1713	Distance_Vision_post	WF_4_post_C_Fourth_R	-37.6933	-147.254	71.8676	0.500109
1714	Distance_Vision_post	WF_4_post_C_Trefoil_R	-10.7411	-73.5201	52.0379	0.737366
1715	Distance_Vision_post	WF_4_post_C_Coma_R	-6.32909	-57.507	44.8488	0.808478
1716	Distance_Vision_post	WF_4_post_C_Tetrafoil_R	32.4036	-26.7496	91.5567	0.28297
1717	Distance_Vision_post	WF_4_post_C_2ndAstig_R	21.0831	-32.1663	74.3324	0.437734
1718	Distance_Vision_post	WF_4_post_C_Spherical_R	21.0676	-19.7689	61.9041	0.311937
1719	Distance_Vision_post	WF_6_post_C_Astigmatism_R	2.38614	-1.80737	6.57966	0.264741
1720	Distance_Vision_post	WF_6_post_C_TotalHOA_R	-14.8875	-40.3143	10.5393	0.251138
1721	Distance_Vision_post	WF_6_post_C_Third_R	0.563083	-38.6764	39.8026	0.977562
1722	Distance_Vision_post	WF_6_post_C_Fourth_R	34.931	-6.32626	76.1884	0.0970231
1723	Distance_Vision_post	WF_6_post_C_Trefoil_R	9.24447	-19.6602	38.1491	0.530752
1724	Distance_Vision_post	WF_6_post_C_Coma_R	8.4565	-16.9173	33.8303	0.513613
1725	Distance_Vision_post	WF_6_post_C_Tetrafoil_R	-15.783	-37.8094	6.2433	0.160187
1726	Distance_Vision_post	WF_6_post_C_2ndAstig_R	1.31373	-19.5005	22.128	0.901546
1727	Distance_Vision_post	WF_6_post_C_Spherical_R	-12.8295	-39.2924	13.6335	0.341998
1728	Distance_Vision_post	Pupil Diameter_post_R	-0.371681	-1.54401	0.80065	0.534332
1729	25-item_post	Intercept	104.279	86.4678	122.089	0
1730	25-item_post	IOL (Multi)	-1.11204	-2.76376	0.539689	0.186974
1731	25-item_post	Sex (M)	1.63511	-0.0135092	3.28372	0.0519028
1732	25-item_post	Age	-0.0840414	-0.196105	0.0280217	0.14159
1733	25-item_post	SE_R	2.01388	0.23285	3.79491	0.0266745
1734	25-item_post	CYL_R	0.895104	-1.10235	2.89255	0.379769
1735	25-item_post	Corneal Astigmatism_R	-1.22069	-3.94234	1.50095	0.379356
1736	25-item_post	Axial Length_R	-0.335263	-0.880146	0.20962	0.227827
1737	25-item_post	WF_4_post_C_Astigmatism_R	-0.67107	-3.80285	2.46071	0.674498
1738	25-item_post	WF_4_post_C_TotalHOA_R	-78.309	-214.121	57.5025	0.258418
1739	25-item_post	WF_4_post_C_Third_R	39.9957	-98.5486	178.54	0.571514
1740	25-item_post	WF_4_post_C_Fourth_R	4.80441	-96.9285	106.537	0.926251
1741	25-item_post	WF_4_post_C_Trefoil_R	-0.73678	-58.3746	56.9011	0.980011
1742	25-item_post	WF_4_post_C_Coma_R	2.87943	-44.0793	49.8381	0.904337
1743	25-item_post	WF_4_post_C_Tetrafoil_R	15.443	-39.3007	70.1866	0.580326
1744	25-item_post	WF_4_post_C_2ndAstig_R	1.56875	-47.8168	50.9543	0.950356
1745	25-item_post	WF_4_post_C_Spherical_R	7.32768	-30.3799	45.0353	0.703289
1746	25-item_post	WF_6_post_C_Astigmatism_R	1.72929	-2.16003	5.61861	0.383499
1747	25-item_post	WF_6_post_C_TotalHOA_R	4.1263	-19.2273	27.4799	0.72911
1748	25-item_post	WF_6_post_C_Third_R	-11.2232	-47.3308	24.8844	0.542377
1749	25-item_post	WF_6_post_C_Fourth_R	12.7961	-25.6176	51.2098	0.51382
1750	25-item_post	WF_6_post_C_Trefoil_R	9.95725	-16.6404	36.5549	0.463097
1751	25-item_post	WF_6_post_C_Coma_R	10.9141	-12.4735	34.3017	0.36037
1752	25-item_post	WF_6_post_C_Tetrafoil_R	-12.3184	-32.9068	8.26996	0.240914
1753	25-item_post	WF_6_post_C_2ndAstig_R	-0.0530247	-19.2807	19.1746	0.995687
1754	25-item_post	WF_6_post_C_Spherical_R	-9.23426	-33.9349	15.4664	0.463717
1755	25-item_post	Pupil Diameter_post_R	-0.25117	-1.33828	0.835939	0.650659
1756	Peripheral_Vision_post	Intercept	8.02774	2.47771	13.5778	0.0045825
1757	Peripheral_Vision_post	IOL (Multi)	-0.467228	-0.978696	0.044239	0.0733782
1758	Peripheral_Vision_post	Sex (M)	0.370886	-0.144325	0.886096	0.158259
1759	Peripheral_Vision_post	Age	-0.0213236	-0.0554462	0.012799	0.220641
1760	Peripheral_Vision_post	SE_R	0.0206927	-0.528977	0.570362	0.941181
1761	Peripheral_Vision_post	CYL_R	-0.303883	-0.919751	0.311985	0.33349
1762	Peripheral_Vision_post	Corneal Astigmatism_R	0.101612	-0.74699	0.950214	0.814448
1763	Peripheral_Vision_post	Axial Length_R	-0.144398	-0.309673	0.0208774	0.0868202
1764	Peripheral_Vision_post	WF_4_post_C_Astigmatism_R	-0.541562	-1.51974	0.436614	0.277858
1765	Peripheral_Vision_post	WF_4_post_C_TotalHOA_R	8.92605	-33.2387	51.0908	0.678199
1766	Peripheral_Vision_post	WF_4_post_C_Third_R	-0.237497	-45.5943	45.1193	0.991811
1767	Peripheral_Vision_post	WF_4_post_C_Fourth_R	-31.5805	-64.5679	1.40695	0.0605998
1768	Peripheral_Vision_post	WF_4_post_C_Trefoil_R	-11.3634	-30.227	7.50022	0.237723
1769	Peripheral_Vision_post	WF_4_post_C_Coma_R	-9.28983	-24.8168	6.23711	0.240926
1770	Peripheral_Vision_post	WF_4_post_C_Tetrafoil_R	10.7904	-6.86342	28.4442	0.230919
1771	Peripheral_Vision_post	WF_4_post_C_2ndAstig_R	4.67598	-10.5928	19.9447	0.548346
1772	Peripheral_Vision_post	WF_4_post_C_Spherical_R	11.1228	-1.105	23.3507	0.0746058
1773	Peripheral_Vision_post	WF_6_post_C_Astigmatism_R	0.802412	-0.484838	2.08966	0.221793
1774	Peripheral_Vision_post	WF_6_post_C_TotalHOA_R	-5.84678	-13.3605	1.66694	0.127217
1775	Peripheral_Vision_post	WF_6_post_C_Third_R	0.964531	-10.404	12.3331	0.867929
1776	Peripheral_Vision_post	WF_6_post_C_Fourth_R	13.6324	-0.826454	28.0914	0.0646069
1777	Peripheral_Vision_post	WF_6_post_C_Trefoil_R	3.46235	-4.67358	11.5983	0.404223
1778	Peripheral_Vision_post	WF_6_post_C_Coma_R	3.15719	-3.92029	10.2347	0.381936
1779	Peripheral_Vision_post	WF_6_post_C_Tetrafoil_R	-5.02593	-12.7218	2.66995	0.200541
1780	Peripheral_Vision_post	WF_6_post_C_2ndAstig_R	1.46447	-5.11613	8.04507	0.662702
1781	Peripheral_Vision_post	WF_6_post_C_Spherical_R	-6.18535	-16.6201	4.2494	0.245309
1782	Peripheral_Vision_post	Pupil Diameter_post_R	-0.390828	-0.710975	-0.0706817	0.0167237
1783	Color_Vision_post	Intercept	4.28784	-3.73306	12.3087	0.294739
1784	Color_Vision_post	IOL (Multi)	-0.386258	-1.16093	0.388415	0.328435
1785	Color_Vision_post	Sex (M)	1.11918	0.240524	1.99784	0.0125415
1786	Color_Vision_post	Age	0.0122223	-0.0366669	0.0611116	0.624133
1787	Color_Vision_post	SE_R	0.40677	-0.449238	1.26278	0.351657
1788	Color_Vision_post	CYL_R	0.893276	-0.00987197	1.79642	0.052553
1789	Color_Vision_post	Corneal Astigmatism_R	-1.0633	-2.44974	0.323145	0.132794
1790	Color_Vision_post	Axial Length_R	-0.0474168	-0.2924	0.197567	0.704421
1791	Color_Vision_post	WF_4_post_C_Astigmatism_R	0.152286	-1.44361	1.74818	0.851636
1792	Color_Vision_post	WF_4_post_C_TotalHOA_R	-51.2538	-107.638	5.13003	0.0748028
1793	Color_Vision_post	WF_4_post_C_Third_R	39.3149	-23.9076	102.537	0.222911
1794	Color_Vision_post	WF_4_post_C_Fourth_R	13.0769	-34.4797	60.6335	0.58992
1795	Color_Vision_post	WF_4_post_C_Trefoil_R	-1.18689	-34.9586	32.5848	0.945083
1796	Color_Vision_post	WF_4_post_C_Coma_R	2.67017	-21.941	27.2813	0.831601
1797	Color_Vision_post	WF_4_post_C_Tetrafoil_R	12.1463	-15.6198	39.9125	0.391221
1798	Color_Vision_post	WF_4_post_C_2ndAstig_R	3.96366	-20.2805	28.2078	0.748635
1799	Color_Vision_post	WF_4_post_C_Spherical_R	15.5793	-3.313	34.4715	0.106032
1800	Color_Vision_post	WF_6_post_C_Astigmatism_R	0.541689	-1.55522	2.6386	0.612631
1801	Color_Vision_post	WF_6_post_C_TotalHOA_R	-0.971261	-11.3332	9.39069	0.854235
1802	Color_Vision_post	WF_6_post_C_Third_R	1.57856	-17.9208	21.078	0.873929
1803	Color_Vision_post	WF_6_post_C_Fourth_R	34.4251	5.9618	62.8883	0.0177624
1804	Color_Vision_post	WF_6_post_C_Trefoil_R	-0.771157	-16.3983	14.856	0.922948
1805	Color_Vision_post	WF_6_post_C_Coma_R	0.165352	-12.017	12.3477	0.978776
1806	Color_Vision_post	WF_6_post_C_Tetrafoil_R	-19.3319	-34.0372	-4.62657	0.00997623
1807	Color_Vision_post	WF_6_post_C_2ndAstig_R	-6.86171	-17.9937	4.27033	0.226997
1808	Color_Vision_post	WF_6_post_C_Spherical_R	-29.1358	-50.6341	-7.63758	0.00789987
1809	Color_Vision_post	Pupil Diameter_post_R	-0.206114	-0.67201	0.259782	0.385881
1810	Driving_Daytime_post	Intercept	9.33226	1.23212	17.4324	0.023937
1811	Driving_Daytime_post	IOL (Multi)	-1.23783	-2.10999	-0.365665	0.0054066
1812	Driving_Daytime_post	Sex (M)	1.03696	0.150225	1.92369	0.0219027
1813	Driving_Daytime_post	Age	-0.0350964	-0.089036	0.0188431	0.202204
1814	Driving_Daytime_post	SE_R	0.332636	-0.631839	1.29711	0.499053
1815	Driving_Daytime_post	CYL_R	-0.0866131	-1.10927	0.936046	0.868157
1816	Driving_Daytime_post	Corneal Astigmatism_R	0.533382	-0.797467	1.86423	0.43214
1817	Driving_Daytime_post	Axial Length_R	-0.14619	-0.376349	0.0839701	0.213159
1818	Driving_Daytime_post	WF_4_post_C_Astigmatism_R	-0.801944	-2.62901	1.02513	0.389629
1819	Driving_Daytime_post	WF_4_post_C_TotalHOA_R	36.9373	-49.5264	123.401	0.402417
1820	Driving_Daytime_post	WF_4_post_C_Third_R	-80.1514	-166.163	5.86005	0.0677805
1821	Driving_Daytime_post	WF_4_post_C_Fourth_R	-43.7589	-108.457	20.9396	0.184957
1822	Driving_Daytime_post	WF_4_post_C_Trefoil_R	23.6367	-12.1518	59.4252	0.195495
1823	Driving_Daytime_post	WF_4_post_C_Coma_R	14.8671	-15.2583	44.9924	0.333408
1824	Driving_Daytime_post	WF_4_post_C_Tetrafoil_R	17.5774	-12.7655	47.9203	0.256203
1825	Driving_Daytime_post	WF_4_post_C_2ndAstig_R	11.022	-16.6947	38.7388	0.435729
1826	Driving_Daytime_post	WF_4_post_C_Spherical_R	15.2281	-8.1015	38.5577	0.200768
1827	Driving_Daytime_post	WF_6_post_C_Astigmatism_R	0.625527	-1.72017	2.97123	0.601202
1828	Driving_Daytime_post	WF_6_post_C_TotalHOA_R	-4.49585	-18.9261	9.93437	0.541429
1829	Driving_Daytime_post	WF_6_post_C_Third_R	21.1409	-2.69674	44.9785	0.082164
1830	Driving_Daytime_post	WF_6_post_C_Fourth_R	17.3015	-9.9237	44.5268	0.212921
1831	Driving_Daytime_post	WF_6_post_C_Trefoil_R	-9.90062	-26.8314	7.03012	0.251732
1832	Driving_Daytime_post	WF_6_post_C_Coma_R	-12.1979	-27.5724	3.17657	0.119937
1833	Driving_Daytime_post	WF_6_post_C_Tetrafoil_R	-11.7806	-25.0786	1.51746	0.0825035
1834	Driving_Daytime_post	WF_6_post_C_2ndAstig_R	1.74426	-9.28008	12.7686	0.756478
1835	Driving_Daytime_post	WF_6_post_C_Spherical_R	-14.4006	-34.1418	5.34062	0.152786
1836	Driving_Daytime_post	Pupil Diameter_post_R	-0.0656157	-0.57903	0.447799	0.802206
1837	Driving_Nighttime_post	Intercept	-2.11661	-9.17718	4.94397	0.556824
1838	Driving_Nighttime_post	IOL (Multi)	-1.2645	-1.93892	-0.590083	0.000237937
1839	Driving_Nighttime_post	Sex (M)	0.479986	-0.201612	1.16159	0.167511
1840	Driving_Nighttime_post	Age	1.94677e-05	-0.0446259	0.0446648	0.999318
1841	Driving_Nighttime_post	SE_R	0.812813	0.0579718	1.56765	0.0348129
1842	Driving_Nighttime_post	CYL_R	0.699695	-0.180086	1.57948	0.119044
1843	Driving_Nighttime_post	Corneal Astigmatism_R	-1.11356	-2.28225	0.055119	0.0618234
1844	Driving_Nighttime_post	Axial Length_R	0.176486	-0.029732	0.382705	0.0934618
1845	Driving_Nighttime_post	WF_4_post_C_Astigmatism_R	-1.56266	-3.1447	0.0193812	0.0528691
1846	Driving_Nighttime_post	WF_4_post_C_TotalHOA_R	11.4601	-53.1884	76.1085	0.728257
1847	Driving_Nighttime_post	WF_4_post_C_Third_R	-16.9712	-83.052	49.1097	0.6147
1848	Driving_Nighttime_post	WF_4_post_C_Fourth_R	-41.5947	-94.0022	10.8127	0.119801
1849	Driving_Nighttime_post	WF_4_post_C_Trefoil_R	-11.8163	-41.6411	18.0086	0.437437
1850	Driving_Nighttime_post	WF_4_post_C_Coma_R	-3.98374	-28.6484	20.6809	0.751569
1851	Driving_Nighttime_post	WF_4_post_C_Tetrafoil_R	23.3778	-5.42835	52.1839	0.111689
1852	Driving_Nighttime_post	WF_4_post_C_2ndAstig_R	7.03306	-17.577	31.6431	0.575392
1853	Driving_Nighttime_post	WF_4_post_C_Spherical_R	16.1891	-5.1859	37.564	0.137683
1854	Driving_Nighttime_post	WF_6_post_C_Astigmatism_R	2.22342	0.19691	4.24994	0.0315199
1855	Driving_Nighttime_post	WF_6_post_C_TotalHOA_R	-12.9425	-27.0323	1.14721	0.0717954
1856	Driving_Nighttime_post	WF_6_post_C_Third_R	-1.57323	-18.8238	15.6774	0.858135
1857	Driving_Nighttime_post	WF_6_post_C_Fourth_R	36.7132	12.3132	61.1132	0.00318711
1858	Driving_Nighttime_post	WF_6_post_C_Trefoil_R	8.79789	-3.36953	20.9653	0.15642
1859	Driving_Nighttime_post	WF_6_post_C_Coma_R	5.31427	-5.18138	15.8099	0.320998
1860	Driving_Nighttime_post	WF_6_post_C_Tetrafoil_R	-16.9972	-28.3199	-5.67447	0.00325815
1861	Driving_Nighttime_post	WF_6_post_C_2ndAstig_R	-2.80835	-12.2361	6.61935	0.55932
1862	Driving_Nighttime_post	WF_6_post_C_Spherical_R	-22.1762	-39.2362	-5.11621	0.0108407
1863	Driving_Nighttime_post	Pupil Diameter_post_R	-0.340103	-0.812219	0.132013	0.157966
1864	Driving_Adverse_Conditions_post	Intercept	-3.13836	-9.27481	2.9981	0.31615
1865	Driving_Adverse_Conditions_post	IOL (Multi)	-0.609758	-1.19322	-0.0262996	0.0405259
1866	Driving_Adverse_Conditions_post	Sex (M)	0.453162	-0.143744	1.05007	0.13675
1867	Driving_Adverse_Conditions_post	Age	0.02671	-0.0144009	0.0678209	0.202867
1868	Driving_Adverse_Conditions_post	SE_R	1.17896	0.486075	1.87185	0.000853044
1869	Driving_Adverse_Conditions_post	CYL_R	0.543593	-0.238002	1.32519	0.172831
1870	Driving_Adverse_Conditions_post	Corneal Astigmatism_R	-0.69306	-1.67548	0.289359	0.166755
1871	Driving_Adverse_Conditions_post	Axial Length_R	0.0786354	-0.101991	0.259261	0.393502
1872	Driving_Adverse_Conditions_post	WF_4_post_C_Astigmatism_R	-0.163304	-1.43257	1.10596	0.800907
1873	Driving_Adverse_Conditions_post	WF_4_post_C_TotalHOA_R	11.2703	-47.175	69.7156	0.705462
1874	Driving_Adverse_Conditions_post	WF_4_post_C_Third_R	6.56373	-53.982	67.1094	0.831731
1875	Driving_Adverse_Conditions_post	WF_4_post_C_Fourth_R	-12.2743	-57.2152	32.6666	0.592431
1876	Driving_Adverse_Conditions_post	WF_4_post_C_Trefoil_R	-19.8887	-45.3548	5.57736	0.125834
1877	Driving_Adverse_Conditions_post	WF_4_post_C_Coma_R	-14.1447	-33.9503	5.66084	0.161576
1878	Driving_Adverse_Conditions_post	WF_4_post_C_Tetrafoil_R	-0.291156	-23.5287	22.9464	0.980408
1879	Driving_Adverse_Conditions_post	WF_4_post_C_2ndAstig_R	-4.76031	-25.668	16.1473	0.655411
1880	Driving_Adverse_Conditions_post	WF_4_post_C_Spherical_R	3.92284	-11.7958	19.6415	0.624737
1881	Driving_Adverse_Conditions_post	WF_6_post_C_Astigmatism_R	0.278966	-1.36092	1.91886	0.738817
1882	Driving_Adverse_Conditions_post	WF_6_post_C_TotalHOA_R	-3.47184	-13.2638	6.32015	0.487096
1883	Driving_Adverse_Conditions_post	WF_6_post_C_Third_R	-6.97023	-21.5108	7.57039	0.347448
1884	Driving_Adverse_Conditions_post	WF_6_post_C_Fourth_R	9.33081	-6.38851	25.0501	0.244654
1885	Driving_Adverse_Conditions_post	WF_6_post_C_Trefoil_R	6.47217	-3.90344	16.8478	0.221472
1886	Driving_Adverse_Conditions_post	WF_6_post_C_Coma_R	7.69758	-1.12941	16.5246	0.0874105
1887	Driving_Adverse_Conditions_post	WF_6_post_C_Tetrafoil_R	-1.63774	-9.35923	6.08374	0.677615
1888	Driving_Adverse_Conditions_post	WF_6_post_C_2ndAstig_R	-5.72713	-13.0254	1.57114	0.124034
1889	Driving_Adverse_Conditions_post	WF_6_post_C_Spherical_R	-4.9391	-14.9319	5.05372	0.332665
1890	Driving_Adverse_Conditions_post	Pupil Diameter_post_R	-0.0502194	-0.427665	0.327226	0.794262
1891	Spectacle Dependence_Distance_post	Intercept(Non-Use|Sometimes)	7.22691	-12.5241	26.9779	0.473272
1892	Spectacle Dependence_Distance_post	Intercept(Sometimes|Always)	7.53274	-12.2241	27.2896	0.454886
1893	Spectacle Dependence_Distance_post	IOL (Multi)	-2.48551	-4.15582	-0.815196	0.00353894
1894	Spectacle Dependence_Distance_post	Sex (M)	0.98417	-0.553361	2.5217	0.209627
1895	Spectacle Dependence_Distance_post	Age	-0.0266293	-0.150232	0.0969737	0.67283
1896	Spectacle Dependence_Distance_post	SE_R	1.85477	-0.298927	4.00848	0.0914193
1897	Spectacle Dependence_Distance_post	CYL_R	-0.392092	-2.46051	1.67633	0.710235
1898	Spectacle Dependence_Distance_post	Corneal Astigmatism_R	-6.90767	-11.396	-2.41938	0.00255689
1899	Spectacle Dependence_Distance_post	Axial Length_R	-0.95826	-3.35051	1.43399	0.432386
1900	Spectacle Dependence_Distance_post	WF_4_post_C_Astigmatism_R	3.35051	-0.302068	7.00308	0.0721916
1901	Spectacle Dependence_Distance_post	WF_4_post_C_TotalHOA_R	-63.6508	-204.398	77.0962	0.375412
1902	Spectacle Dependence_Distance_post	WF_4_post_C_Third_R	-23.9519	-170.207	122.303	0.748221
1903	Spectacle Dependence_Distance_post	WF_4_post_C_Fourth_R	94.1555	-39.1397	227.451	0.166211
1904	Spectacle Dependence_Distance_post	WF_4_post_C_Trefoil_R	53.611	-28.765	135.987	0.202103
1905	Spectacle Dependence_Distance_post	WF_4_post_C_Coma_R	43.7125	-21.783	109.208	0.19083
1906	Spectacle Dependence_Distance_post	WF_4_post_C_Tetrafoil_R	-33.3909	-92.5059	25.7242	0.268252
1907	Spectacle Dependence_Distance_post	WF_4_post_C_2ndAstig_R	-5.81638	-56.8362	45.2034	0.823189
1908	Spectacle Dependence_Distance_post	WF_4_post_C_Spherical_R	-27.6366	-73.6206	18.3473	0.238808
1909	Spectacle Dependence_Distance_post	WF_6_post_C_Astigmatism_R	-0.383176	-4.68073	3.91438	0.861271
1910	Spectacle Dependence_Distance_post	WF_6_post_C_TotalHOA_R	-3.1068	-30.5683	24.3547	0.824516
1911	Spectacle Dependence_Distance_post	WF_6_post_C_Third_R	5.12098	-38.4453	48.6873	0.817791
1912	Spectacle Dependence_Distance_post	WF_6_post_C_Fourth_R	-10.0555	-61.4417	41.3308	0.701319
1913	Spectacle Dependence_Distance_post	WF_6_post_C_Trefoil_R	2.56254	-27.6273	32.7524	0.867869
1914	Spectacle Dependence_Distance_post	WF_6_post_C_Coma_R	-1.48608	-28.3231	25.351	0.913573
1915	Spectacle Dependence_Distance_post	WF_6_post_C_Tetrafoil_R	9.24971	-16.2071	34.7066	0.476364
1916	Spectacle Dependence_Distance_post	WF_6_post_C_2ndAstig_R	-8.73595	-30.6833	13.2114	0.435297
1917	Spectacle Dependence_Distance_post	WF_6_post_C_Spherical_R	10.8167	-27.6127	49.2462	0.581168
1918	Spectacle Dependence_Distance_post	Pupil Diameter_post_R	0.393604	-1.30215	2.08936	0.649154
1919	Spectacle Dependence_Distance_post	SE_L	-0.0711563	-2.09381	1.9515	0.945028
1920	Spectacle Dependence_Distance_post	CYL_L	-0.544298	-2.33956	1.25096	0.552348
1921	Spectacle Dependence_Distance_post	Corneal Astigmatism_L	1.92351	-0.795694	4.64272	0.165605
1922	Spectacle Dependence_Distance_post	Axial Length_L	0.940509	-1.45589	3.33691	0.441753
1923	Spectacle Dependence_Distance_post	WF_4_post_C_Astigmatism_L	-1.4927	-4.58585	1.60044	0.344217
1924	Spectacle Dependence_Distance_post	WF_4_post_C_TotalHOA_L	1.37527	-154.932	157.683	0.986241
1925	Spectacle Dependence_Distance_post	WF_4_post_C_Third_L	18.6275	-123.675	160.93	0.797514
1926	Spectacle Dependence_Distance_post	WF_4_post_C_Fourth_L	50.3255	-59.7892	160.44	0.370373
1927	Spectacle Dependence_Distance_post	WF_4_post_C_Trefoil_L	-21.7606	-69.1202	25.5989	0.367814
1928	Spectacle Dependence_Distance_post	WF_4_post_C_Coma_L	-10.8284	-48.9354	27.2787	0.577564
1929	Spectacle Dependence_Distance_post	WF_4_post_C_Tetrafoil_L	-36.1174	-85.4014	13.1667	0.150898
1930	Spectacle Dependence_Distance_post	WF_4_post_C_2ndAstig_L	-29.2679	-79.5563	21.0204	0.253985
1931	Spectacle Dependence_Distance_post	WF_4_post_C_Spherical_L	-32.1487	-69.5849	5.28747	0.092342
1932	Spectacle Dependence_Distance_post	WF_6_post_C_Astigmatism_L	-0.0469445	-4.23909	4.1452	0.982489
1933	Spectacle Dependence_Distance_post	WF_6_post_C_TotalHOA_L	12.4499	-9.16144	34.0612	0.258848
1934	Spectacle Dependence_Distance_post	WF_6_post_C_Third_L	-18.1026	-48.619	12.4137	0.244953
1935	Spectacle Dependence_Distance_post	WF_6_post_C_Fourth_L	-18.7904	-57.3722	19.7914	0.339794
1936	Spectacle Dependence_Distance_post	WF_6_post_C_Trefoil_L	9.44002	-11.2967	30.1767	0.372256
1937	Spectacle Dependence_Distance_post	WF_6_post_C_Coma_L	9.43069	-10.7345	29.5959	0.359333
1938	Spectacle Dependence_Distance_post	WF_6_post_C_Tetrafoil_L	-2.30928	-22.7218	18.1032	0.82452
1939	Spectacle Dependence_Distance_post	WF_6_post_C_2ndAstig_L	5.86262	-13.3583	25.0835	0.549956
1940	Spectacle Dependence_Distance_post	WF_6_post_C_Spherical_L	11.234	-15.3858	37.8538	0.408151
1941	Spectacle Dependence_Distance_post	Pupil Diameter_post_L	0.0562907	-1.6511	1.76368	0.948477
1942	Spectacle Dependence_Intermediate_post	Intercept(Non-Use|Sometimes)	41.4323	5.8457	77.0189	0.0224915
1943	Spectacle Dependence_Intermediate_post	Intercept(Sometimes|Always)	41.899	6.27396	77.5241	0.0211567
1944	Spectacle Dependence_Intermediate_post	IOL (Multi)	-2.30359	-5.1623	0.555127	0.114246
1945	Spectacle Dependence_Intermediate_post	Sex (M)	-0.286769	-2.21385	1.64032	0.770542
1946	Spectacle Dependence_Intermediate_post	Age	0.118368	-0.0651665	0.301902	0.206203
1947	Spectacle Dependence_Intermediate_post	SE_R	3.39708	0.211516	6.58265	0.0366052
1948	Spectacle Dependence_Intermediate_post	CYL_R	-1.25925	-4.92378	2.40529	0.500619
1949	Spectacle Dependence_Intermediate_post	Corneal Astigmatism_R	-6.83003	-13.8139	0.15379	0.0552584
1950	Spectacle Dependence_Intermediate_post	Axial Length_R	-3.74262	-8.48267	0.997432	0.121727
1951	Spectacle Dependence_Intermediate_post	WF_4_post_C_Astigmatism_R	5.67469	0.28742	11.062	0.0389638
1952	Spectacle Dependence_Intermediate_post	WF_4_post_C_TotalHOA_R	-103.46	-319.728	112.808	0.348428
1953	Spectacle Dependence_Intermediate_post	WF_4_post_C_Third_R	133.244	-102.607	369.095	0.268165
1954	Spectacle Dependence_Intermediate_post	WF_4_post_C_Fourth_R	123.318	-48.8494	295.485	0.160353
1955	Spectacle Dependence_Intermediate_post	WF_4_post_C_Trefoil_R	-49.7255	-185.663	86.212	0.473398
1956	Spectacle Dependence_Intermediate_post	WF_4_post_C_Coma_R	-24.0194	-121.743	73.7045	0.629987
1957	Spectacle Dependence_Intermediate_post	WF_4_post_C_Tetrafoil_R	-50.7381	-125.938	24.4619	0.186025
1958	Spectacle Dependence_Intermediate_post	WF_4_post_C_2ndAstig_R	-6.58896	-82.0388	68.8609	0.864094
1959	Spectacle Dependence_Intermediate_post	WF_4_post_C_Spherical_R	-32.6601	-98.8115	33.4912	0.3332
1960	Spectacle Dependence_Intermediate_post	WF_6_post_C_Astigmatism_R	-4.00734	-11.7607	3.74606	0.311048
1961	Spectacle Dependence_Intermediate_post	WF_6_post_C_TotalHOA_R	-3.74067	-47.3215	39.8402	0.8664
1962	Spectacle Dependence_Intermediate_post	WF_6_post_C_Third_R	-32.7744	-109.05	43.5009	0.399685
1963	Spectacle Dependence_Intermediate_post	WF_6_post_C_Fourth_R	-173.316	-336.871	-9.7603	0.0378048
1964	Spectacle Dependence_Intermediate_post	WF_6_post_C_Trefoil_R	36.7468	-27.2392	100.733	0.260327
1965	Spectacle Dependence_Intermediate_post	WF_6_post_C_Coma_R	22.3409	-24.0564	68.7383	0.345289
1966	Spectacle Dependence_Intermediate_post	WF_6_post_C_Tetrafoil_R	92.3717	21.6648	163.079	0.0104507
1967	Spectacle Dependence_Intermediate_post	WF_6_post_C_2ndAstig_R	46.2957	-9.88754	102.479	0.106297
1968	Spectacle Dependence_Intermediate_post	WF_6_post_C_Spherical_R	139.674	16.008	263.339	0.0268485
1969	Spectacle Dependence_Intermediate_post	Pupil Diameter_post_R	-0.0535543	-3.00257	2.89546	0.971606
1970	Spectacle Dependence_Intermediate_post	SE_L	-0.61299	-3.81205	2.58608	0.70724
1971	Spectacle Dependence_Intermediate_post	CYL_L	-4.04681	-7.96716	-0.126462	0.0430499
1972	Spectacle Dependence_Intermediate_post	Corneal Astigmatism_L	2.04408	-2.63722	6.72537	0.392092
1973	Spectacle Dependence_Intermediate_post	Axial Length_L	4.33234	-0.360343	9.02502	0.0703741
1974	Spectacle Dependence_Intermediate_post	WF_4_post_C_Astigmatism_L	-1.47656	-6.65457	3.70145	0.576222
1975	Spectacle Dependence_Intermediate_post	WF_4_post_C_TotalHOA_L	-36.0022	-252.165	180.161	0.744091
1976	Spectacle Dependence_Intermediate_post	WF_4_post_C_Third_L	94.6893	-128.171	317.549	0.404975
1977	Spectacle Dependence_Intermediate_post	WF_4_post_C_Fourth_L	89.3063	-77.3597	255.972	0.293605
1978	Spectacle Dependence_Intermediate_post	WF_4_post_C_Trefoil_L	-69.3376	-163.013	24.3373	0.146841
1979	Spectacle Dependence_Intermediate_post	WF_4_post_C_Coma_L	-50.1161	-119.164	18.9314	0.15485
1980	Spectacle Dependence_Intermediate_post	WF_4_post_C_Tetrafoil_L	-47.2061	-123.771	29.3588	0.226878
1981	Spectacle Dependence_Intermediate_post	WF_4_post_C_2ndAstig_L	-62.2271	-152.291	27.8368	0.17567
1982	Spectacle Dependence_Intermediate_post	WF_4_post_C_Spherical_L	-78.2518	-149.592	-6.91173	0.0315637
1983	Spectacle Dependence_Intermediate_post	WF_6_post_C_Astigmatism_L	-1.37846	-8.52395	5.76703	0.705348
1984	Spectacle Dependence_Intermediate_post	WF_6_post_C_TotalHOA_L	60.0967	10.7236	109.47	0.0170465
1985	Spectacle Dependence_Intermediate_post	WF_6_post_C_Third_L	-110.517	-206.145	-14.889	0.0235025
1986	Spectacle Dependence_Intermediate_post	WF_6_post_C_Fourth_L	-110.375	-223.969	3.21944	0.0568515
1987	Spectacle Dependence_Intermediate_post	WF_6_post_C_Trefoil_L	50.0221	-4.47155	104.516	0.0719919
1988	Spectacle Dependence_Intermediate_post	WF_6_post_C_Coma_L	58.915	2.56493	115.265	0.0404411
1989	Spectacle Dependence_Intermediate_post	WF_6_post_C_Tetrafoil_L	20.1812	-28.6932	69.0556	0.418329
1990	Spectacle Dependence_Intermediate_post	WF_6_post_C_2ndAstig_L	1.46409	-34.2388	37.167	0.935939
1991	Spectacle Dependence_Intermediate_post	WF_6_post_C_Spherical_L	78.5561	-5.72878	162.841	0.0677328
1992	Spectacle Dependence_Intermediate_post	Pupil Diameter_post_L	1.89074	-1.1995	4.98098	0.230446
1993	Spectacle Dependence_Near_post	Intercept(Non-Use|Sometimes)	-18.8065	-32.2383	-5.37466	0.00606434
1994	Spectacle Dependence_Near_post	Intercept(Sometimes|Always)	-17.2877	-30.666	-3.90938	0.0113173
1995	Spectacle Dependence_Near_post	IOL (Multi)	-6.25536	-8.0025	-4.50821	2.25958e-12
1996	Spectacle Dependence_Near_post	Sex (M)	1.21151	-0.152635	2.57566	0.0817371
1997	Spectacle Dependence_Near_post	Age	-0.0510648	-0.127326	0.0251965	0.189378
[truncated: 46 more rows]

## Sheet: Supplemental Table S2(B)
Supplemental Table S2. Multiple regression
	Before adjustment		After adjustment
Response	Mono	Multi	Mono	Multi	Coefficients (95% CI)	p value (Wald test)
UDVA_post	-0.03±0.15	-0.04±0.14	-0.01±0.11	-0.04±0.08	0.01(-0.01,0.04)	0.320684
CDVA_post	-0.13±0.08	-0.14±0.07	-0.13±0.05	-0.14±0.04	0.00(-0.01,0.01)	0.750793
UIVA_post	0.31±0.19	0.22±0.18	0.33±0.12	0.20±0.13	-0.14(-0.20,-0.09)	1.54146e-06	*	*
CIVA_post	0.01±0.06	0.04±0.09	0.01±0.05	0.03±0.08	0.02(-0.00,0.05)	0.0618102
UNVA_post	0.54±0.23	0.12±0.14	0.56±0.16	0.09±0.10	-0.47(-0.51,-0.43)	2.55326e-71	*	*
CNVA_post	0.02±0.05	0.04±0.08	0.02±0.03	0.02±0.05	0.01(0.00,0.03)	0.0185921	*
WF_4_post_O_Astigmatism	-1.02±0.71	-0.83±0.93	-1.07±0.51	-0.92±0.38	0.03(-0.04,0.10)	0.410486
WF_4_post_O_TotalHOA	0.22±0.16	0.19±0.19	0.20±0.07	0.17±0.05	-0.00(-0.02,0.01)	0.457968
WF_4_post_O_Third	0.19±0.12	0.17±0.18	0.18±0.07	0.15±0.05	-0.00(-0.02,0.01)	0.568716
WF_4_post_O_Fourth	0.11±0.11	0.09±0.08	0.09±0.03	0.07±0.02	-0.00(-0.01,0.00)	0.375773
WF_4_post_O_Trefoil	0.14±0.09	0.12±0.11	0.13±0.07	0.11±0.05	0.00(-0.01,0.01)	0.747697
WF_4_post_O_Coma	0.12±0.10	0.10±0.15	0.11±0.04	0.09±0.03	-0.01(-0.02,0.00)	0.163362
WF_4_post_O_Tetrafoil	0.06±0.06	0.06±0.05	0.06±0.02	0.05±0.02	-0.00(-0.01,0.00)	0.398866
WF_4_post_O_2ndAstig	0.05±0.09	0.04±0.04	0.04±0.02	0.04±0.02	-0.00(-0.01,0.00)	0.768299
WF_4_post_O_Spherical	0.03±0.07	0.02±0.06	0.02±0.03	0.01±0.03	-0.00(-0.01,0.00)	0.188661
WF_4_post_I_Astigmatism	-0.67±0.51	-0.61±0.87	-0.62±0.14	-0.57±0.14	0.05(-0.01,0.10)	0.081641
WF_4_post_I_TotalHOA	0.17±0.16	0.16±0.20	0.14±0.07	0.14±0.08	0.01(-0.00,0.02)	0.112227
WF_4_post_I_Third	0.13±0.13	0.12±0.18	0.11±0.06	0.11±0.08	0.01(-0.00,0.02)	0.120826
WF_4_post_I_Fourth	0.10±0.11	0.09±0.08	0.08±0.04	0.08±0.04	0.01(-0.00,0.01)	0.123272
WF_4_post_I_Trefoil	0.09±0.09	0.08±0.11	0.07±0.04	0.07±0.05	0.01(-0.00,0.01)	0.23638
WF_4_post_I_Coma	0.09±0.10	0.09±0.15	0.08±0.05	0.08±0.06	0.01(-0.00,0.02)	0.151713
WF_4_post_I_Tetrafoil	0.06±0.06	0.05±0.06	0.05±0.03	0.04±0.03	0.00(-0.00,0.01)	0.17617
WF_4_post_I_2ndAstig	0.05±0.09	0.04±0.04	0.04±0.02	0.03±0.02	0.00(-0.00,0.01)	0.358623
WF_4_post_I_Spherical	-0.01±0.07	-0.03±0.07	-0.02±0.03	-0.04±0.03	-0.00(-0.01,0.00)	0.188661
WF_6_post_O_Astigmatism	-1.45±1.37	-1.25±1.50	-1.55±0.72	-1.25±0.67	-0.10(-0.31,0.12)	0.38163
WF_6_post_O_TotalHOA	1.53±1.37	1.33±1.38	1.61±0.78	1.19±0.82	0.05(-0.16,0.27)	0.627316
WF_6_post_O_Third	0.83±0.72	0.73±0.80	0.86±0.35	0.68±0.36	0.03(-0.09,0.14)	0.652678
WF_6_post_O_Fourth	1.08±1.15	0.94±1.11	1.15±0.69	0.82±0.71	0.07(-0.11,0.24)	0.473174
WF_6_post_O_Trefoil	0.57±0.51	0.49±0.52	0.58±0.26	0.47±0.25	0.03(-0.06,0.11)	0.538048
WF_6_post_O_Coma	0.55±0.57	0.49±0.66	0.57±0.24	0.44±0.25	0.00(-0.09,0.10)	0.966219
WF_6_post_O_Tetrafoil	0.60±0.72	0.50±0.62	0.64±0.38	0.44±0.39	-0.00(-0.12,0.12)	0.988933
WF_6_post_O_2ndAstig	0.55±0.70	0.46±0.62	0.58±0.36	0.41±0.37	0.03(-0.07,0.14)	0.535581
WF_6_post_O_Spherical	0.45±0.77	0.48±0.80	0.47±0.35	0.39±0.38	0.12(-0.01,0.24)	0.0736355
WF_6_post_I_Astigmatism	-1.21±1.47	-1.04±1.53	-1.25±0.70	-0.94±0.72	-0.11(-0.33,0.10)	0.31031
WF_6_post_I_TotalHOA	1.44±1.72	1.22±1.42	1.46±0.84	1.06±0.83	0.04(-0.18,0.26)	0.707766
WF_6_post_I_Third	0.76±1.08	0.63±0.85	0.75±0.45	0.57±0.43	0.02(-0.10,0.14)	0.730614
WF_6_post_I_Fourth	1.01±1.21	0.87±1.09	1.05±0.65	0.74±0.64	0.05(-0.13,0.23)	0.612748
WF_6_post_I_Trefoil	0.47±0.76	0.38±0.54	0.47±0.31	0.35±0.30	0.02(-0.06,0.10)	0.635456
WF_6_post_I_Coma	0.54±0.80	0.47±0.68	0.54±0.32	0.41±0.30	0.01(-0.08,0.10)	0.803988
WF_6_post_I_Tetrafoil	0.59±0.79	0.47±0.64	0.61±0.40	0.40±0.40	0.00(-0.12,0.12)	0.966194
WF_6_post_I_2ndAstig	0.54±0.76	0.45±0.65	0.56±0.36	0.39±0.37	0.04(-0.07,0.15)	0.470268
WF_6_post_I_Spherical	0.13±0.80	0.21±0.81	0.16±0.34	0.11±0.37	0.12(-0.01,0.24)	0.0736356
C_6.3_post	0.03±0.02	0.03±0.02	0.03±0.01	0.03±0.01	0.00(0.00,0.01)	0.0121476	*
C_4.0_post	0.03±0.02	0.04±0.02	0.03±0.01	0.04±0.01	0.01(0.01,0.02)	1.2142e-10	*	*
C_2.5_post	0.04±0.03	0.05±0.03	0.04±0.02	0.06±0.01	0.02(0.01,0.03)	1.86026e-09	*	*
C_1.6_post	0.06±0.05	0.09±0.05	0.06±0.03	0.10±0.03	0.04(0.03,0.05)	2.72592e-16	*	*
C_1.0_post	0.12±0.09	0.18±0.09	0.12±0.06	0.20±0.07	0.10(0.08,0.11)	4.53556e-21	*	*
C_0.7_post	0.26±0.13	0.36±0.12	0.26±0.08	0.39±0.08	0.14(0.12,0.17)	1.88681e-23	*	*
G_6.3_post	0.04±0.03	0.03±0.03	0.04±0.02	0.04±0.03	-0.00(-0.01,0.00)	0.192867
G_4.0_post	0.05±0.05	0.05±0.03	0.05±0.03	0.06±0.03	0.00(-0.00,0.01)	0.300517
G_2.5_post	0.07±0.06	0.07±0.05	0.07±0.05	0.08±0.04	0.02(0.00,0.03)	0.0238727	*
G_1.6_post	0.10±0.09	0.12±0.08	0.10±0.06	0.14±0.07	0.04(0.02,0.06)	9.58564e-06	*	*
G_1.0_post	0.18±0.12	0.22±0.12	0.18±0.08	0.27±0.10	0.09(0.07,0.12)	3.47593e-11	*	*
G_0.7_post	0.33±0.14	0.39±0.12	0.34±0.08	0.42±0.07	0.09(0.07,0.12)	1.92922e-11	*	*
General_Health_post	59.14±15.52	63.86±15.77	57.42±4.89	64.76±3.77	5.00(1.63,8.36)	0.00360177	*
General_Vision_post	79.73±11.47	79.39±12.36	79.83±2.79	80.35±2.51	-0.27(-2.76,2.22)	0.830386
Ocular_Pain_post	88.87±14.57	86.69±15.63	88.81±3.87	87.64±3.69	-1.86(-5.06,1.34)	0.253551
Role_Limitation_post	95.32±10.52	93.60±12.54	94.99±2.32	94.24±2.38	-1.09(-3.28,1.09)	0.326767
Mental_Health_post	94.52±9.94	91.23±14.03	94.84±2.85	91.14±3.27	-3.59(-6.01,-1.17)	0.00361415	*
Social_Function_post	95.81±7.79	96.16±7.52	95.67±1.81	96.12±1.61	-0.08(-1.71,1.54)	0.918616
Dependency_post	97.50±7.48	97.46±8.61	96.93±1.92	97.20±1.75	-0.19(-1.86,1.47)	0.819481
Near_Vision_post	91.00±10.77	89.45±11.69	91.45±2.70	90.61±2.65	-0.82(-3.16,1.51)	0.489546
Driving_General_post	87.35±17.60	82.95±16.29	86.91±5.38	81.51±5.46	-5.50(-10.22,-0.78)	0.0222783	*
Distance_Vision_post	93.63±8.62	92.53±9.57	93.76±2.33	92.96±1.77	-1.22(-3.00,0.56)	0.180144
25-item_post	89.49±7.14	88.61±8.26	89.23±1.98	88.80±1.71	-1.11(-2.76,0.54)	0.186974
Peripheral_Vision_post	88/265	147/384	26/59	65/28	-0.47(-0.98,0.04)	0.0733782
Color_Vision_post	37/314	68/462	34/51	57/36	-0.39(-1.16,0.39)	0.328435
Driving_Daytime_post	20/202	62/347	10/40	62/5	-1.24(-2.11,-0.37)	0.0054066	*
Driving_Nighttime_post	106/109	305/103	12/34	52/15	-1.26(-1.94,-0.59)	0.000237937	*	*
Driving_Adverse_Conditions_post	100/115	224/185	13/34	44/24	-0.61(-1.19,-0.03)	0.0405259	*
Spectacle Dependence_Distance_post	61/4/18	83/0/7	66/0/17	88/0/2	-2.49(-4.16,-0.82)	0.00353894	*
Spectacle Dependence_Intermediate_post	68/4/11	83/0/7	70/0/13	86/0/4	-2.30(-5.16,0.56)	0.114246
Spectacle Dependence_Near_post	12/14/57	75/9/7	14/2/67	87/1/3	-6.26(-8.00,-4.51)	2.25958e-12	*	*
* p<0.05, **p<0.00068
