# Supplementary material for: Comparison of visual performance between monofocal and multifocal intraocular lenses of the same material and basic design
Source: Sci Rep. 2020 Sep 23;10:15490. doi: 10.1038/s41598-020-72473-x (PMC7511318; doi:10.1038/s41598-020-72473-x)
Supplement: Supplementary file 4 — Supplementary Table S3. [file 41598_2020_72473_MOESM4_ESM.xlsx]

## Sheet: Table 1
Table 1. Single regression
(A) Categorical variable
		N(%)
Variable	Levels	Mono	Multi	P
Sex	F/M	268 (59.3)/184 (40.7)	518 (78.1)/145 (21.9)	2.01992e-11
(B) Continuous variables
		N, Mean±SD
Variable		Mono	Multi	P
Age		452, 72.301±6.817	663, 67.043±7.809	6.07754e-56
SE		762, 0.110±0.474	1069, 0.229±0.448	2.26266e-09
CYL		640, -0.955±0.535	849, -0.785±0.397	1.16695e-08
Corneal Astigmatism		754, -0.780±0.461	525, -0.731±0.413	0.193955
Axial Length		900, 23.536±1.283	1326, 24.045±1.574	1.72801e-13
WF_4_post_C_Astigmatism		581, -0.998±0.631	953, -0.873±0.501	0.0034967
WF_4_post_C_TotalHOA		581, 0.233±0.127	953, 0.204±0.105	1.05059e-06
WF_4_post_C_Third		581, 0.201±0.123	953, 0.174±0.100	8.89404e-06
WF_4_post_C_Fourth		581, 0.107±0.059	953, 0.098±0.054	0.00120197
WF_4_post_C_Trefoil		581, 0.155±0.102	953, 0.131±0.086	1.16303e-05
WF_4_post_C_Coma		581, 0.112±0.092	953, 0.100±0.075	0.0385171
WF_4_post_C_Tetrafoil		581, 0.069±0.047	953, 0.059±0.045	1.95132e-06
WF_4_post_C_2ndAstig		581, 0.047±0.042	953, 0.039±0.030	0.00157743
WF_4_post_C_Spherical		581, 0.045±0.045	953, 0.048±0.047	0.0455414
WF_6_post_C_Astigmatism		500, -0.740±1.021	868, -0.623±0.433	0.00327727
WF_6_post_C_TotalHOA		500, 0.704±1.285	868, 0.580±0.435	1.93177e-11
WF_6_post_C_Third		500, 0.474±0.894	868, 0.390±0.310	4.44298e-06
WF_6_post_C_Fourth		500, 0.440±0.719	868, 0.368±0.249	4.18023e-14
WF_6_post_C_Trefoil		500, 0.348±0.636	868, 0.278±0.236	7.55914e-06
WF_6_post_C_Coma		500, 0.288±0.646	868, 0.245±0.235	0.100543
WF_6_post_C_Tetrafoil		500, 0.212±0.466	868, 0.169±0.180	1.95673e-06
WF_6_post_C_2ndAstig		500, 0.134±0.457	868, 0.100±0.158	0.0172682
WF_6_post_C_Spherical		500, 0.321±0.345	868, 0.274±0.162	3.98558e-07
Pupil Diameter_post		592, 4.190±0.811	980, 4.480±0.871	2.52286e-10

## Sheet: Supplemental Table 3(A) 
Supplemental Table S3(A). Correlation coefficients for monofocal IOLs
	UDVA_post	CDVA_post	UIVA_post	CIVA_post	UNVA_post	CNVA_post	WF_4_post_O_Astigmatism	WF_4_post_O_TotalHOA	WF_4_post_O_Third	WF_4_post_O_Fourth	WF_4_post_O_Trefoil	WF_4_post_O_Coma	WF_4_post_O_Tetrafoil	WF_4_post_O_2ndAstig	WF_4_post_O_Spherical	WF_4_post_I_Astigmatism	WF_4_post_I_TotalHOA	WF_4_post_I_Third	WF_4_post_I_Fourth	WF_4_post_I_Trefoil	WF_4_post_I_Coma	WF_4_post_I_Tetrafoil	WF_4_post_I_2ndAstig	WF_4_post_I_Spherical	WF_6_post_O_Astigmatism	WF_6_post_O_TotalHOA	WF_6_post_O_Third	WF_6_post_O_Fourth	WF_6_post_O_Trefoil	WF_6_post_O_Coma	WF_6_post_O_Tetrafoil	WF_6_post_O_2ndAstig	WF_6_post_O_Spherical	WF_6_post_I_Astigmatism	WF_6_post_I_TotalHOA	WF_6_post_I_Third	WF_6_post_I_Fourth	WF_6_post_I_Trefoil	WF_6_post_I_Coma	WF_6_post_I_Tetrafoil	WF_6_post_I_2ndAstig	WF_6_post_I_Spherical	C_6.3_post	C_4.0_post	C_2.5_post	C_1.6_post	C_1.0_post	C_0.7_post	G_6.3_post
UDVA_post	1	0.804858	0.0560667	0.423343	0.0750314	0.483213	-0.642832	0.374428	0.342693	0.441598	0.257664	0.418851	0.316824	0.459463	0.100445	-0.176556	0.271189	0.253903	0.293481	0.290922	0.195744	0.213128	0.313442	-0.123995	-0.400316	0.134558	0.155157	0.108345	0.158266	0.138511	0.0921233	0.199984	-0.0328658	-0.17341	0.135753	0.1429	0.115421	0.16877	0.124365	0.100767	0.159361	-0.0848675	0.173042	0.340272	0.25061	0.308428	0.388338	0.448213	0.194052
CDVA_post	0.804858	1	0.0475824	0.496953	0.0631025	0.672321	-0.346828	0.477357	0.451282	0.491293	0.358284	0.51034	0.407601	0.523988	-0.0462204	-0.237348	0.417418	0.400986	0.435092	0.450518	0.312527	0.342083	0.470327	-0.115991	-0.275362	0.182502	0.260123	0.130588	0.244698	0.25266	0.120803	0.189862	-0.0127287	-0.190256	0.181268	0.211497	0.145472	0.216273	0.202288	0.125341	0.14896	-0.0399818	0.225611	0.411855	0.275599	0.349439	0.434777	0.500562	0.207997
UIVA_post	0.0560667	0.0475824	1	0.169251	0.662754	-0.00861683	-0.159502	-0.0681104	-0.0349288	-0.161613	-0.0193048	-0.0464051	-0.153192	-0.11643	0.018827	0.0512578	-0.0390996	-0.0532996	-0.0112617	-0.0540754	-0.0387959	-0.117005	-0.0236086	-0.218153	0.0807453	-0.209223	-0.184986	-0.212246	-0.169772	-0.17277	-0.244015	-0.198715	-0.1583	0.166251	-0.170535	-0.119291	-0.195273	-0.128377	-0.0967353	-0.193409	-0.198418	-0.216987	-0.13216	0.00971481	-0.0424031	-0.0641045	-0.0713442	-0.0328872	0.0604673
CIVA_post	0.423343	0.496953	0.169251	1	-0.0957674	0.412828	-0.248149	0.389652	0.40043	0.289575	0.333707	0.380616	0.213639	0.356611	-0.0517079	-0.246784	0.226511	0.215043	0.22474	0.198236	0.206245	0.170321	0.310355	-0.044492	-0.152639	0.208895	0.318309	0.142068	0.331344	0.306341	0.101087	0.211993	0.0152294	-0.157588	0.192299	0.252987	0.128768	0.275441	0.231244	0.112728	0.172568	-0.0370954	0.0500418	0.20933	0.190539	0.246433	0.237203	0.309687	0.0344816
UNVA_post	0.0750314	0.0631025	0.662754	-0.0957674	1	0.13542	0.0609992	-0.139319	-0.139488	-0.100335	-0.117323	-0.126418	-0.048448	-0.140909	-0.0216236	0.0226768	-0.0985811	-0.0971217	-0.109636	-0.0797624	-0.114267	-0.101836	-0.135414	-0.0758159	0.162056	-0.168297	-0.170169	-0.158663	-0.143359	-0.175453	-0.142079	-0.166952	-0.118584	0.17106	-0.14991	-0.12486	-0.151733	-0.104629	-0.137207	-0.133412	-0.149412	-0.154001	0.0138478	0.0385944	-0.0147112	-0.00134077	0.00459205	0.00223819	0.0277286
CNVA_post	0.483213	0.672321	-0.00861683	0.412828	0.13542	1	-0.0881141	0.264675	0.249879	0.285722	0.180382	0.342473	0.240322	0.320386	-0.0126308	-0.0375824	0.249011	0.238478	0.27183	0.274615	0.181942	0.189654	0.25362	-0.166305	-0.0690927	0.0379635	0.10514	0.00894512	0.0848442	0.128731	-0.00651913	0.0585373	-0.0502876	-0.0608767	0.0603377	0.120427	0.0242335	0.120337	0.127624	0.00695088	0.0343596	-0.0841778	0.237988	0.31668	0.175173	0.245887	0.318938	0.398199	0.132656
WF_4_post_O_Astigmatism	-0.642832	-0.346828	-0.159502	-0.248149	0.0609992	-0.0881141	1	-0.350364	-0.330367	-0.352124	-0.293308	-0.307452	-0.235406	-0.319647	-0.201398	0.120458	-0.129121	-0.115619	-0.13505	-0.145769	-0.0790454	-0.181332	-0.17395	-0.0662009	0.550703	-0.216883	-0.208397	-0.191811	-0.244624	-0.157573	-0.175454	-0.274035	-0.0642768	0.214924	-0.180314	-0.148759	-0.177387	-0.198449	-0.102099	-0.184139	-0.232568	0.00784332	0.061519	-0.0857114	-0.0522456	-0.0502194	-0.124798	-0.229777	-0.0711524
WF_4_post_O_TotalHOA	0.374428	0.477357	-0.0681104	0.389652	-0.139319	0.264675	-0.350364	1	0.984919	0.757022	0.937355	0.771146	0.727768	0.660095	-0.00678336	-0.415583	0.60507	0.583632	0.598382	0.666494	0.441957	0.612557	0.588089	-0.0624104	-0.305618	0.38458	0.680595	0.228466	0.698933	0.579917	0.253955	0.294718	0.0469656	-0.282658	0.327097	0.440155	0.239215	0.441772	0.401098	0.26356	0.253521	-0.027442	0.0474544	0.155694	0.157507	0.165588	0.20144	0.279127	0.10643
WF_4_post_O_Third	0.342693	0.451282	-0.0349288	0.40043	-0.139488	0.249879	-0.330367	0.984919	1	0.637385	0.960283	0.765673	0.625121	0.573878	-0.0330868	-0.39544	0.549218	0.537323	0.530998	0.612636	0.412251	0.533952	0.524441	-0.0815907	-0.258734	0.326215	0.634279	0.169211	0.652791	0.539158	0.191828	0.232632	-0.00570284	-0.230005	0.269129	0.384449	0.183077	0.37182	0.365143	0.205286	0.196096	-0.0700889	0.0446883	0.156183	0.160574	0.16415	0.193667	0.277283	0.102105
WF_4_post_O_Fourth	0.441598	0.491293	-0.161613	0.289575	-0.100335	0.285722	-0.352124	0.757022	0.637385	1	0.558894	0.603096	0.876406	0.827627	0.128954	-0.361745	0.663157	0.614138	0.698328	0.696266	0.453158	0.741123	0.684806	0.0328119	-0.429632	0.529352	0.654382	0.431994	0.654519	0.584569	0.446671	0.483505	0.272719	-0.438252	0.489886	0.540472	0.427051	0.585942	0.446938	0.438646	0.436069	0.180789	0.0671604	0.144998	0.127677	0.155839	0.214188	0.254785	0.102021
WF_4_post_O_Trefoil	0.257664	0.358284	-0.0193048	0.333707	-0.117323	0.180382	-0.293308	0.937355	0.960283	0.558894	1	0.562599	0.581195	0.457981	-0.0342632	-0.366383	0.43474	0.419998	0.430947	0.551872	0.258664	0.486223	0.430368	0.0179139	-0.25656	0.33301	0.639305	0.181119	0.701222	0.490466	0.213782	0.231189	0.00948188	-0.234476	0.269005	0.367685	0.196691	0.365979	0.3382	0.225059	0.210519	-0.0330299	0.0317343	0.139432	0.151094	0.144763	0.149072	0.227196	0.105886
WF_4_post_O_Coma	0.418851	0.51034	-0.0464051	0.380616	-0.126418	0.342473	-0.307452	0.771146	0.765673	0.603096	0.562599	1	0.517219	0.654409	-0.00521635	-0.302066	0.605825	0.608672	0.549845	0.549097	0.598314	0.437647	0.541036	-0.269066	-0.144586	0.172688	0.388034	0.0543016	0.297737	0.456335	0.0418155	0.115588	-0.0408994	-0.10413	0.151888	0.26933	0.0624453	0.231196	0.282843	0.0607205	0.0569609	-0.129693	0.0724716	0.163982	0.159516	0.182238	0.261829	0.313679	0.0949051
WF_4_post_O_Tetrafoil	0.316824	0.407601	-0.153192	0.213639	-0.048448	0.240322	-0.235406	0.727768	0.625121	0.876406	0.581195	0.517219	1	0.545301	-0.072493	-0.404087	0.565651	0.505292	0.628265	0.645046	0.303122	0.759544	0.50178	0.0126628	-0.277952	0.368728	0.54	0.263876	0.606884	0.405417	0.322986	0.324048	0.0975479	-0.269498	0.329089	0.389535	0.270034	0.478292	0.264879	0.296245	0.280779	0.038529	-0.000747676	0.100293	0.0616561	0.0930301	0.126002	0.181123	0.0699414
WF_4_post_O_2ndAstig	0.459463	0.523988	-0.11643	0.356611	-0.140909	0.320386	-0.319647	0.660095	0.573878	0.827627	0.457981	0.654409	0.545301	1	-0.0409703	-0.283337	0.575671	0.55307	0.570941	0.558275	0.477387	0.443565	0.761012	-0.0377242	-0.315218	0.410166	0.522561	0.323233	0.448642	0.555984	0.317519	0.376661	0.173018	-0.332027	0.378165	0.44428	0.312836	0.430573	0.422173	0.323714	0.316042	0.118966	0.118735	0.174788	0.19136	0.206291	0.289562	0.291715	0.133631
WF_4_post_O_Spherical	0.100445	-0.0462204	0.018827	-0.0517079	-0.0216236	-0.0126308	-0.201398	-0.00678336	-0.0330868	0.128954	-0.0342632	-0.00521635	-0.072493	-0.0409703	1	0.0781299	0.102507	0.103236	0.109879	0.0759937	0.120937	0.189361	0.0179028	0.0869504	-0.408252	0.34204	0.289235	0.365312	0.236816	0.282472	0.268168	0.316823	0.526375	-0.382576	0.349073	0.332646	0.352825	0.293897	0.334936	0.309562	0.337304	0.367913	0.112043	0.0166037	0.0482139	0.0461155	0.0620582	0.0550234	0.0443885
WF_4_post_I_Astigmatism	-0.176556	-0.237348	0.0512578	-0.246784	0.0226768	-0.0375824	0.120458	-0.415583	-0.39544	-0.361745	-0.366383	-0.302066	-0.404087	-0.283337	0.0781299	1	-0.588671	-0.585583	-0.525855	-0.550159	-0.533833	-0.429217	-0.518573	0.177181	0.0405222	-0.0822554	-0.228849	-0.0124635	-0.280363	-0.112732	-0.0932748	-0.0254743	0.180812	0.020227	-0.0458633	-0.0984133	-0.00683145	-0.134502	-0.0312923	-0.0451502	0.0135093	0.12454	-0.0291449	-0.0974468	-0.123456	-0.115733	-0.119776	-0.225926	-0.0667673
WF_4_post_I_TotalHOA	0.271189	0.417418	-0.0390996	0.226511	-0.0985811	0.249011	-0.129121	0.60507	0.549218	0.663157	0.43474	0.605825	0.565651	0.575671	0.102507	-0.588671	1	0.990733	0.918564	0.932673	0.915517	0.75366	0.848428	-0.280501	-0.261525	0.31951	0.45118	0.240726	0.384092	0.452463	0.280276	0.285431	0.0919808	-0.317503	0.366528	0.469193	0.272885	0.453646	0.446865	0.297026	0.258289	0.0209609	0.0795829	0.121728	0.130023	0.153129	0.179583	0.270848	0.072755
WF_4_post_I_Third	0.253903	0.400986	-0.0532996	0.215043	-0.0971217	0.238478	-0.115619	0.583632	0.537323	0.614138	0.419998	0.608672	0.505292	0.55307	0.103236	-0.585583	0.990733	1	0.865576	0.924699	0.940456	0.701914	0.826488	-0.246834	-0.243	0.304086	0.438516	0.227789	0.359915	0.447047	0.269287	0.269341	0.0957144	-0.302796	0.35235	0.457737	0.259182	0.437643	0.439787	0.287803	0.245794	0.0379561	0.0900308	0.122805	0.133669	0.156326	0.186535	0.269495	0.0789979
WF_4_post_I_Fourth	0.293481	0.435092	-0.0112617	0.22474	-0.109636	0.27183	-0.13505	0.598382	0.530998	0.698328	0.430947	0.549845	0.628265	0.570941	0.109879	-0.525855	0.918564	0.865576	1	0.846273	0.767689	0.835697	0.846835	-0.339192	-0.318942	0.355499	0.451922	0.27911	0.409776	0.449901	0.298631	0.323866	0.082797	-0.367201	0.393758	0.462806	0.315298	0.445032	0.447018	0.314504	0.292496	-0.0121599	0.0603733	0.102996	0.0931674	0.121743	0.147828	0.25346	0.0350574
WF_4_post_I_Trefoil	0.290922	0.450518	-0.0540754	0.198236	-0.0797624	0.274615	-0.145769	0.666494	0.612636	0.696266	0.551872	0.549097	0.645046	0.558275	0.0759937	-0.550159	0.932673	0.924699	0.846273	1	0.745354	0.764222	0.81904	-0.142563	-0.284215	0.36496	0.540111	0.273041	0.503676	0.487435	0.333717	0.303193	0.119169	-0.338969	0.440828	0.566249	0.332341	0.563747	0.524203	0.368748	0.301839	0.0449122	0.0795028	0.143537	0.140863	0.170588	0.196005	0.29451	0.124542
WF_4_post_I_Coma	0.195744	0.312527	-0.0387959	0.206245	-0.114267	0.181942	-0.0790454	0.441957	0.412251	0.453158	0.258664	0.598314	0.303122	0.477387	0.120937	-0.533833	0.915517	0.940456	0.767689	0.745354	1	0.548946	0.723711	-0.30192	-0.189285	0.216183	0.28695	0.165616	0.175173	0.357832	0.181797	0.209353	0.0598157	-0.240987	0.234737	0.299773	0.169576	0.258938	0.31217	0.184575	0.169502	0.0281222	0.0985817	0.0920469	0.119812	0.133165	0.160733	0.219425	0.0422209
WF_4_post_I_Tetrafoil	0.213128	0.342083	-0.117005	0.170321	-0.101836	0.189654	-0.181332	0.612557	0.533952	0.741123	0.486223	0.437647	0.759544	0.443565	0.189361	-0.429217	0.75366	0.701914	0.835697	0.764222	0.548946	1	0.664097	0.0861434	-0.453658	0.574833	0.637128	0.501623	0.648388	0.554372	0.528439	0.523074	0.348736	-0.515318	0.553878	0.557131	0.508268	0.592473	0.47484	0.515486	0.494296	0.28689	0.0205627	0.0826066	0.0244962	0.0514404	0.0726727	0.165275	0.00784359
WF_4_post_I_2ndAstig	0.313442	0.470327	-0.0236086	0.310355	-0.135414	0.25362	-0.17395	0.588089	0.524441	0.684806	0.430368	0.541036	0.50178	0.761012	0.0179028	-0.518573	0.848428	0.826488	0.846835	0.81904	0.723711	0.664097	1	-0.0911987	-0.401563	0.488022	0.586856	0.408646	0.496238	0.609188	0.428885	0.44272	0.215819	-0.458119	0.528254	0.605731	0.442269	0.572715	0.596107	0.458393	0.408771	0.148008	0.0995615	0.117417	0.122499	0.130476	0.183944	0.278609	0.0908186
WF_4_post_I_Spherical	-0.123995	-0.115991	-0.218153	-0.044492	-0.0758159	-0.166305	-0.0662009	-0.0624104	-0.0815907	0.0328119	0.0179139	-0.269066	0.0126628	-0.0377242	0.0869504	0.177181	-0.280501	-0.246834	-0.339192	-0.142563	-0.30192	0.0861434	-0.0911987	1	-0.395639	0.568914	0.401715	0.605741	0.429838	0.316659	0.579527	0.543867	0.646326	-0.470644	0.481775	0.29844	0.561329	0.357535	0.21042	0.547774	0.555774	0.748368	-0.00932939	-0.0561665	-0.115046	-0.133671	-0.119167	-0.127284	-0.00642294
WF_6_post_O_Astigmatism	-0.400316	-0.275362	0.0807453	-0.152639	0.162056	-0.0690927	0.550703	-0.305618	-0.258734	-0.429632	-0.25656	-0.144586	-0.277952	-0.315218	-0.408252	0.0405222	-0.261525	-0.243	-0.318942	-0.284215	-0.189285	-0.453658	-0.401563	-0.395639	1	-0.824628	-0.621588	-0.83523	-0.562298	-0.647236	-0.807684	-0.87105	-0.52919	0.882341	-0.793122	-0.617168	-0.83364	-0.597057	-0.604212	-0.810081	-0.856354	-0.469166	-0.0645326	-0.0075103	0.0121246	0.0190331	-0.0318328	-0.114511	-0.0231999
WF_6_post_O_TotalHOA	0.134558	0.182502	-0.209223	0.208895	-0.168297	0.0379635	-0.216883	0.38458	0.326215	0.529352	0.33301	0.172688	0.368728	0.410166	0.34204	-0.0822554	0.31951	0.304086	0.355499	0.36496	0.216183	0.574833	0.488022	0.568914	-0.824628	1	0.850291	0.979286	0.784625	0.865816	0.956061	0.960505	0.710155	-0.935007	0.948977	0.799302	0.96623	0.77658	0.762659	0.951494	0.954713	0.667377	0.0697098	-0.0253825	-0.03204	-0.047788	-0.016698	0.0329591	-0.0319308
WF_6_post_O_Third	0.155157	0.260123	-0.184986	0.318309	-0.170169	0.10514	-0.208397	0.680595	0.634279	0.654382	0.639305	0.388034	0.54	0.522561	0.289235	-0.228849	0.45118	0.438516	0.451922	0.540111	0.28695	0.637128	0.586856	0.401715	-0.621588	0.850291	1	0.74088	0.960227	0.931498	0.756785	0.760766	0.532391	-0.728363	0.81799	0.869866	0.7448	0.866511	0.811697	0.773186	0.75373	0.45159	0.0467622	0.0228489	0.0167977	0.00609632	0.0398131	0.109371	0.00413365
WF_6_post_O_Fourth	0.108345	0.130588	-0.212246	0.142068	-0.158663	0.00894512	-0.191811	0.228466	0.169211	0.431994	0.181119	0.0543016	0.263876	0.323233	0.365312	-0.0124635	0.240726	0.227789	0.27911	0.273041	0.165616	0.501623	0.408646	0.605741	-0.83523	0.979286	0.74088	1	0.670534	0.772685	0.966019	0.96673	0.752705	-0.944082	0.927243	0.723683	0.978594	0.702055	0.691373	0.952287	0.962789	0.727682	0.0769887	-0.044393	-0.0532746	-0.0713294	-0.0396714	-0.000530714	-0.0454421
WF_6_post_O_Trefoil	0.158266	0.244698	-0.169772	0.331344	-0.143359	0.0848442	-0.244624	0.698933	0.652791	0.654519	0.701222	0.297737	0.606884	0.448642	0.236816	-0.280363	0.384092	0.359915	0.409776	0.503676	0.175173	0.648388	0.496238	0.429838	-0.562298	0.784625	0.960227	0.670534	1	0.807486	0.687397	0.703421	0.465619	-0.659043	0.73776	0.785558	0.672388	0.826982	0.689619	0.694329	0.697888	0.401136	-0.00249015	0.0119573	-0.00900579	-0.0144446	-0.000972982	0.0860556	-0.00765784
WF_6_post_O_Coma	0.138511	0.25266	-0.17277	0.306341	-0.175453	0.128731	-0.157573	0.579917	0.539158	0.584569	0.490466	0.456335	0.405417	0.555984	0.282472	-0.112732	0.452463	0.447047	0.449901	0.487435	0.357832	0.554372	0.609188	0.316659	-0.647236	0.865816	0.931498	0.772685	0.807486	1	0.773595	0.780676	0.518459	-0.765111	0.85589	0.882806	0.783344	0.820999	0.887385	0.804497	0.774671	0.422778	0.0822106	0.0192685	0.0322074	0.0164854	0.0646358	0.103202	0.000249392
WF_6_post_O_Tetrafoil	0.0921233	0.120803	-0.244015	0.101087	-0.142079	-0.00651913	-0.175454	0.253955	0.191828	0.446671	0.213782	0.0418155	0.322986	0.317519	0.268168	-0.0932748	0.280276	0.269287	0.298631	0.333717	0.181797	0.528439	0.428885	0.579527	-0.807684	0.956061	0.756785	0.966019	0.687397	0.773595	1	0.935768	0.661725	-0.903021	0.908299	0.730965	0.949274	0.716239	0.689894	0.970232	0.932998	0.661116	0.0764132	-0.0342287	-0.0395132	-0.0530753	-0.0250987	0.023119	-0.032697
WF_6_post_O_2ndAstig	0.199984	0.189862	-0.198715	0.211993	-0.166952	0.0585373	-0.274035	0.294718	0.232632	0.483505	0.231189	0.115588	0.324048	0.376661	0.316823	-0.0254743	0.285431	0.269341	0.323866	0.303193	0.209353	0.523074	0.44272	0.543867	-0.87105	0.960505	0.760766	0.96673	0.703421	0.780676	0.935768	1	0.672991	-0.959062	0.918247	0.749118	0.948915	0.747806	0.705456	0.924483	0.986278	0.642267	0.053497	-0.0571722	-0.0738768	-0.0821436	-0.0481595	0.012378	-0.0674893
WF_6_post_O_Spherical	-0.0328658	-0.0127287	-0.1583	0.0152294	-0.118584	-0.0502876	-0.0642768	0.0469656	-0.00570284	0.272719	0.00948188	-0.0408994	0.0975479	0.173018	0.526375	0.180812	0.0919808	0.0957144	0.082797	0.119169	0.0598157	0.348736	0.215819	0.646326	-0.52919	0.710155	0.532391	0.752705	0.465619	0.518459	0.661725	0.672991	1	-0.637808	0.635637	0.486587	0.69398	0.48905	0.433261	0.665204	0.667279	0.921699	0.104724	-0.0270225	-0.0390492	-0.0763007	-0.0479413	-0.0706386	-0.0335253
WF_6_post_I_Astigmatism	-0.17341	-0.190256	0.166251	-0.157588	0.17106	-0.0608767	0.214924	-0.282658	-0.230005	-0.438252	-0.234476	-0.10413	-0.269498	-0.332027	-0.382576	0.020227	-0.317503	-0.302796	-0.367201	-0.338969	-0.240987	-0.515318	-0.458119	-0.470644	0.882341	-0.935007	-0.728363	-0.944082	-0.659043	-0.765111	-0.903021	-0.959062	-0.637808	1	-0.925609	-0.750677	-0.955235	-0.718682	-0.739166	-0.918583	-0.969916	-0.584874	-0.0598606	0.061041	0.0547186	0.0642765	0.0462	-0.0104711	0.0496309
WF_6_post_I_TotalHOA	0.135753	0.181268	-0.170535	0.192299	-0.14991	0.0603377	-0.180314	0.327097	0.269129	0.489886	0.269005	0.151888	0.329089	0.378165	0.349073	-0.0458633	0.366528	0.35235	0.393758	0.440828	0.234737	0.553878	0.528254	0.481775	-0.793122	0.948977	0.81799	0.927243	0.73776	0.85589	0.908299	0.918247	0.635637	-0.925609	1	0.909971	0.972686	0.876266	0.889174	0.964428	0.949226	0.532644	0.0480303	-0.0609159	-0.0547873	-0.0600055	-0.0333696	0.0259564	-0.0285566
WF_6_post_I_Third	0.1429	0.211497	-0.119291	0.252987	-0.12486	0.120427	-0.148759	0.440155	0.384449	0.540472	0.367685	0.26933	0.389535	0.44428	0.332646	-0.0984133	0.469193	0.457737	0.462806	0.566249	0.299773	0.557131	0.605731	0.29844	-0.617168	0.799302	0.869866	0.723683	0.785558	0.882806	0.730965	0.749118	0.486587	-0.750677	0.909971	1	0.795713	0.974554	0.973136	0.82274	0.788292	0.327465	0.0354267	-0.0417676	-0.0334154	-0.0304392	0.00195127	0.0754847	-0.0132897
WF_6_post_I_Fourth	0.115421	0.145472	-0.195273	0.128768	-0.151733	0.0242335	-0.177387	0.239215	0.183077	0.427051	0.196691	0.0624453	0.270034	0.312836	0.352825	-0.00683145	0.272885	0.259182	0.315298	0.332341	0.169576	0.508268	0.442269	0.561329	-0.83364	0.96623	0.7448	0.978594	0.672388	0.783344	0.949274	0.948915	0.69398	-0.955235	0.972686	0.795713	1	0.763907	0.775123	0.975736	0.970439	0.634017	0.058861	-0.0612872	-0.0598726	-0.0718331	-0.0455843	-0.00218793	-0.0328795
WF_6_post_I_Trefoil	0.16877	0.216273	-0.128377	0.275441	-0.104629	0.120337	-0.198449	0.441772	0.37182	0.585942	0.365979	0.231196	0.478292	0.430573	0.293897	-0.134502	0.453646	0.437643	0.445032	0.563747	0.258938	0.592473	0.572715	0.357535	-0.597057	0.77658	0.866511	0.702055	0.826982	0.820999	0.716239	0.747806	0.48905	-0.718682	0.876266	0.974554	0.763907	1	0.901748	0.794849	0.779472	0.340446	0.00480102	-0.0525768	-0.0655823	-0.0587697	-0.0266216	0.0646683	-0.0337656
WF_6_post_I_Coma	0.124365	0.202288	-0.0967353	0.231244	-0.137207	0.127624	-0.102099	0.401098	0.365143	0.446938	0.3382	0.282843	0.264879	0.422173	0.334936	-0.0312923	0.446865	0.439787	0.447018	0.524203	0.31217	0.47484	0.596107	0.21042	-0.604212	0.762659	0.811697	0.691373	0.689619	0.887385	0.689894	0.705456	0.433261	-0.739166	0.889174	0.973136	0.775123	0.901748	1	0.796346	0.752926	0.26679	0.0528728	-0.0405163	-0.0167214	-0.0167151	0.0164634	0.0707331	-0.00803418
WF_6_post_I_Tetrafoil	0.100767	0.125341	-0.193409	0.112728	-0.133412	0.00695088	-0.184139	0.26356	0.205286	0.438646	0.225059	0.0607205	0.296245	0.323714	0.309562	-0.0451502	0.297026	0.287803	0.314504	0.368748	0.184575	0.515486	0.458393	0.547774	-0.810081	0.951494	0.773186	0.952287	0.694329	0.804497	0.970232	0.924483	0.665204	-0.918583	0.964428	0.82274	0.975736	0.794849	0.796346	1	0.948258	0.595335	0.0699925	-0.0521387	-0.0417592	-0.057742	-0.0318719	0.00595788	-0.0226702
WF_6_post_I_2ndAstig	0.159361	0.14896	-0.198418	0.172568	-0.149412	0.0343596	-0.232568	0.253521	0.196096	0.436069	0.210519	0.0569609	0.280779	0.316042	0.337304	0.0135093	0.258289	0.245794	0.292496	0.301839	0.169502	0.494296	0.408771	0.555774	-0.856354	0.954713	0.75373	0.962789	0.697888	0.774671	0.932998	0.986278	0.667279	-0.969916	0.949226	0.788292	0.970439	0.779472	0.752926	0.948258	1	0.614785	0.0448627	-0.0797524	-0.0846145	-0.0918594	-0.0691066	-0.0169155	-0.0630871
WF_6_post_I_Spherical	-0.0848675	-0.0399818	-0.216987	-0.0370954	-0.154001	-0.0841778	0.00784332	-0.027442	-0.0700889	0.180789	-0.0330299	-0.129693	0.038529	0.118966	0.367913	0.12454	0.0209609	0.0379561	-0.0121599	0.0449122	0.0281222	0.28689	0.148008	0.748368	-0.469166	0.667377	0.45159	0.727682	0.401136	0.422778	0.661116	0.642267	0.921699	-0.584874	0.532644	0.327465	0.634017	0.340446	0.26679	0.595335	0.614785	1	0.0763492	-0.0228831	-0.0478245	-0.0741319	-0.0526336	-0.0811676	-0.044828
C_6.3_post	0.173042	0.225611	-0.13216	0.0500418	0.0138478	0.237988	0.061519	0.0474544	0.0446883	0.0671604	0.0317343	0.0724716	-0.000747676	0.118735	0.112043	-0.0291449	0.0795829	0.0900308	0.0603733	0.0795028	0.0985817	0.0205627	0.0995615	-0.00932939	-0.0645326	0.0697098	0.0467622	0.0769887	-0.00249015	0.0822106	0.0764132	0.053497	0.104724	-0.0598606	0.0480303	0.0354267	0.058861	0.00480102	0.0528728	0.0699925	0.0448627	0.0763492	1	0.771436	0.738541	0.727612	0.679148	0.513441	0.613254
C_4.0_post	0.340272	0.411855	0.00971481	0.20933	0.0385944	0.31668	-0.0857114	0.155694	0.156183	0.144998	0.139432	0.163982	0.100293	0.174788	0.0166037	-0.0974468	0.121728	0.122805	0.102996	0.143537	0.0920469	0.0826066	0.117417	-0.0561665	-0.0075103	-0.0253825	0.0228489	-0.044393	0.0119573	0.0192685	-0.0342287	-0.0571722	-0.0270225	0.061041	-0.0609159	-0.0417676	-0.0612872	-0.0525768	-0.0405163	-0.0521387	-0.0797524	-0.0228831	0.771436	1	0.783463	0.793638	0.793879	0.686123	0.654916
C_2.5_post	0.25061	0.275599	-0.0424031	0.190539	-0.0147112	0.175173	-0.0522456	0.157507	0.160574	0.127677	0.151094	0.159516	0.0616561	0.19136	0.0482139	-0.123456	0.130023	0.133669	0.0931674	0.140863	0.119812	0.0244962	0.122499	-0.115046	0.0121246	-0.03204	0.0167977	-0.0532746	-0.00900579	0.0322074	-0.0395132	-0.0738768	-0.0390492	0.0547186	-0.0547873	-0.0334154	-0.0598726	-0.0655823	-0.0167214	-0.0417592	-0.0846145	-0.0478245	0.738541	0.783463	1	0.92682	0.784397	0.569508	0.732013
C_1.6_post	0.308428	0.349439	-0.0641045	0.246433	-0.00134077	0.245887	-0.0502194	0.165588	0.16415	0.155839	0.144763	0.182238	0.0930301	0.206291	0.0461155	-0.115733	0.153129	0.156326	0.121743	0.170588	0.133165	0.0514404	0.130476	-0.133671	0.0190331	-0.047788	0.00609632	-0.0713294	-0.0144446	0.0164854	-0.0530753	-0.0821436	-0.0763007	0.0642765	-0.0600055	-0.0304392	-0.0718331	-0.0587697	-0.0167151	-0.057742	-0.0918594	-0.0741319	0.727612	0.793638	0.92682	1	0.896924	0.65548	0.780734
C_1.0_post	0.388338	0.434777	-0.0713442	0.237203	0.00459205	0.318938	-0.124798	0.20144	0.193667	0.214188	0.149072	0.261829	0.126002	0.289562	0.0620582	-0.119776	0.179583	0.186535	0.147828	0.196005	0.160733	0.0726727	0.183944	-0.119167	-0.0318328	-0.016698	0.0398131	-0.0396714	-0.000972982	0.0646358	-0.0250987	-0.0481595	-0.0479413	0.0462	-0.0333696	0.00195127	-0.0455843	-0.0266216	0.0164634	-0.0318719	-0.0691066	-0.0526336	0.679148	0.793879	0.784397	0.896924	1	0.769273	0.722191
C_0.7_post	0.448213	0.500562	-0.0328872	0.309687	0.00223819	0.398199	-0.229777	0.279127	0.277283	0.254785	0.227196	0.313679	0.181123	0.291715	0.0550234	-0.225926	0.270848	0.269495	0.25346	0.29451	0.219425	0.165275	0.278609	-0.127284	-0.114511	0.0329591	0.109371	-0.000530714	0.0860556	0.103202	0.023119	0.012378	-0.0706386	-0.0104711	0.0259564	0.0754847	-0.00218793	0.0646683	0.0707331	0.00595788	-0.0169155	-0.0811676	0.513441	0.686123	0.569508	0.65548	0.769273	1	0.517749
G_6.3_post	0.194052	0.207997	0.0604673	0.0344816	0.0277286	0.132656	-0.0711524	0.10643	0.102105	0.102021	0.105886	0.0949051	0.0699414	0.133631	0.0443885	-0.0667673	0.072755	0.0789979	0.0350574	0.124542	0.0422209	0.00784359	0.0908186	-0.00642294	-0.0231999	-0.0319308	0.00413365	-0.0454421	-0.00765784	0.000249392	-0.032697	-0.0674893	-0.0335253	0.0496309	-0.0285566	-0.0132897	-0.0328795	-0.0337656	-0.00803418	-0.0226702	-0.0630871	-0.044828	0.613254	0.654916	0.732013	0.780734	0.722191	0.517749	1
G_4.0_post	0.159516	0.138186	0.0314058	0.013254	0.0454833	0.0958916	-0.0794747	0.0498529	0.0426647	0.0734597	0.0480605	0.0381603	0.0249518	0.0846699	0.08435	-0.0592417	0.0451794	0.0489292	0.0196515	0.0634662	0.0368691	-0.00598971	0.0449134	-0.0236106	-0.0248464	-0.0273326	-0.0142582	-0.0319254	-0.0178152	-0.0196134	-0.0226467	-0.0502983	-0.0426865	0.0251784	-0.0286857	-0.0257922	-0.0262187	-0.0384661	-0.027123	-0.0192578	-0.0442912	-0.0530738	0.620118	0.658205	0.791253	0.794707	0.696933	0.496487	0.836397
G_2.5_post	0.13426	0.139372	-0.0121757	0.114249	0.00941203	0.121738	-0.0114584	0.0504263	0.0473635	0.0651783	0.0464675	0.0567078	0.0413568	0.07343	0.0474365	-0.0291323	0.0311388	0.0305803	0.012535	0.0540341	0.0133264	-0.00780922	0.0154589	-0.0529795	0.0594707	-0.0780777	-0.0522395	-0.0822009	-0.0495958	-0.0589531	-0.0752783	-0.106596	-0.0506544	0.0907964	-0.0867232	-0.0739608	-0.0859692	-0.0838666	-0.071748	-0.08127	-0.10678	-0.0605445	0.613253	0.654567	0.740414	0.830056	0.752543	0.505655	0.857901
G_1.6_post	0.245012	0.268655	0.0230029	0.112311	0.0254605	0.219344	-0.0538639	0.109395	0.10457	0.135074	0.0905681	0.126704	0.0975217	0.139607	0.0747075	-0.091035	0.119059	0.116685	0.100622	0.138	0.0896401	0.0615405	0.0974421	-0.0499675	0.00408483	-0.0302789	-0.0113632	-0.0318684	-0.0149402	-0.0215507	-0.029065	-0.057497	-0.0241011	0.0492334	-0.0439156	-0.0373373	-0.0385582	-0.0446845	-0.0396778	-0.0448261	-0.0682139	-0.0244351	0.642338	0.727462	0.751022	0.823171	0.809364	0.650179	0.822572
G_1.0_post	0.311208	0.365706	-0.00188755	0.144299	0.0146934	0.29755	-0.0997822	0.15944	0.157871	0.166	0.129809	0.184908	0.104448	0.187967	0.0544635	-0.129772	0.186682	0.191541	0.146998	0.213326	0.15476	0.107009	0.18117	-0.00302246	-0.0768309	0.0548291	0.0749977	0.0472789	0.0503969	0.0691063	0.0606241	0.0301465	0.0441442	-0.0223873	0.0252201	0.0230418	0.0299143	0.0123151	0.0149085	0.0279531	0.00921478	0.0589398	0.590468	0.706839	0.656819	0.706154	0.744132	0.760966	0.71476
G_0.7_post	0.310288	0.3909	-0.0519747	0.194442	0.0494296	0.302179	-0.109056	0.160804	0.17526	0.104735	0.150494	0.184161	0.0402322	0.174939	0.00300867	-0.110682	0.189929	0.208956	0.133467	0.212817	0.188816	0.0327328	0.205057	-0.0356204	-0.100666	0.0550744	0.0706638	0.0467821	0.0268219	0.0883802	0.0730704	0.0485443	-0.0224585	-0.0420765	0.0504823	0.0554125	0.0456735	0.027026	0.0686037	0.0530793	0.0341712	0.00225223	0.523324	0.595121	0.505989	0.560234	0.618108	0.744468	0.541188
General_Health_post	-0.426834	-0.404668	0.26433	-0.310902	0.0318288	-0.222917	0.189608	-0.37067	-0.339884	-0.43579	-0.266296	-0.390777	-0.326732	-0.554185	0.228705	0.286844	-0.359664	-0.359	-0.264852	-0.420047	-0.26105	-0.181348	-0.334221	0.108471	-0.0180939	0.00953742	-0.107979	0.0484525	-0.107449	-0.0623177	-0.0148821	-0.0187587	0.128902	-0.0351182	0.0463122	-0.0174054	0.0733312	-0.0494015	0.0388982	0.0317438	0.0228846	0.0934169	-0.120171	-0.256966	-0.1868	-0.267792	-0.331541	-0.372643	-0.18747
General_Vision_post	-0.117251	-0.0862953	-0.0261541	-0.137152	0.0326498	-0.0556024	-0.00404133	-0.22119	-0.272782	0.0748694	-0.320766	-0.0495268	-0.00852789	0.173323	-0.188569	0.0833343	-0.0121219	-0.00904111	-0.0733384	-0.0433623	0.0206983	-0.108578	-0.0417089	-0.0500526	0.152189	-0.115716	-0.263971	-0.0710043	-0.293141	-0.165538	-0.0652095	-0.098669	-0.0517266	0.167474	-0.0885862	-0.133172	-0.0742915	-0.119684	-0.13853	-0.0672737	-0.105011	-0.0580336	0.0210098	-0.0235114	0.0205538	0.0062717	0.0410259	-0.0306819	0.0238433
Peripheral_Vision_post	-0.243236	-0.324083	0.169265	-0.0902209	-0.0311051	-0.218517	0.00245869	-0.292074	-0.292505	-0.208696	-0.252693	-0.313585	-0.29051	-0.218558	0.291133	0.246011	-0.31679	-0.287165	-0.389807	-0.310478	-0.224603	-0.232593	-0.296538	0.284361	-0.142348	0.164063	0.0223353	0.224459	-0.000947762	0.0639827	0.181339	0.195302	0.294347	-0.208656	0.200383	0.147906	0.226452	0.136675	0.171536	0.224527	0.245893	0.250913	-0.132408	-0.320569	-0.154041	-0.227072	-0.278335	-0.362242	-0.141486
Ocular_Pain_post	-0.291423	-0.227938	0.0509932	-0.231752	-0.0574104	-0.0963608	-0.0167253	0.07969	0.124972	-0.125816	0.117812	0.127747	-0.0501838	-0.228133	0.164886	0.0387495	-0.0550587	-0.0204358	-0.142902	-0.0428129	-0.00865165	0.0112427	-0.177577	0.0734449	0.0786401	-0.00605962	0.129696	-0.0441118	0.118944	0.140719	-0.0440308	-0.101612	0.0499743	0.0845263	-0.0118149	0.0885835	-0.0413609	0.0828795	0.105599	-0.0152506	-0.0795663	-0.00233467	-0.07169	-0.0915188	-0.0102031	-0.0981195	-0.152532	-0.112463	-0.195251
Color_Vision_post	-0.0811545	-0.0571822	-0.131448	0.327208	0.0171363	-0.0647154	0.0569796	-0.192234	-0.179916	-0.150701	-0.211356	-0.0531194	-0.168427	-0.103054	-0.0476725	-0.128508	0.0244935	0.0730614	-0.104412	0.0265021	0.0999471	-0.0595622	-0.0762749	0.0263854	0.151547	-0.0898308	-0.127182	-0.0636378	-0.143742	-0.0871785	-0.0511159	-0.0750499	-0.0746787	0.078768	-0.0406545	-0.00115571	-0.0552397	0.0095483	-0.00627341	-0.0383317	-0.0556476	-0.00704337	-0.153999	-0.0821185	-0.0950127	-0.107628	-0.0849768	-0.0462996	-0.216745
Role_Limitation_post	-0.0891471	-0.115525	0.137526	0.0909131	0.0464113	-0.125629	-0.0785004	0.092002	0.109984	-0.0125715	0.104886	0.0708484	-0.0201068	-0.0630268	0.129532	-0.0478773	0.0191609	0.0421245	-0.0538102	-0.0230163	0.074865	-0.0205868	-0.0135883	0.100705	-0.0629502	0.0495022	0.094937	0.0304625	0.11914	0.0550107	-0.0355991	0.0461185	0.112166	-0.092702	0.0605998	0.0811033	0.0477581	0.0936116	0.0744681	0.00514461	0.061081	0.0793765	-0.245467	-0.276051	-0.207695	-0.253685	-0.268041	-0.233195	-0.299023
Mental_Health_post	-0.0806996	-0.0860827	-0.115365	0.233972	0.0868886	-0.217829	-0.0368916	0.0116845	0.0185808	-0.00350895	0.00639531	0.0115914	-0.0132559	-0.00998254	-0.0282953	-0.211641	0.0408064	0.0725366	-0.0592162	0.0226167	0.0781538	0.0181946	0.0145417	0.152529	0.0534367	-0.00241175	0.0190581	-0.0109859	0.0429942	-0.0396145	-0.0189719	-0.0193427	0.105136	0.0213208	0.00234749	0.0079069	-0.00485368	0.041829	-0.0407768	0.00313312	-0.00207905	0.102079	-0.142772	-0.166075	-0.115462	-0.121496	-0.105376	-0.101122	-0.205801
Social_Function_post	-0.293178	-0.271963	0.187496	-0.0937002	0.0506712	-0.112127	0.156543	-0.360286	-0.364865	-0.224998	-0.356941	-0.263856	-0.278617	-0.122263	-0.00737283	0.1866	-0.218536	-0.208527	-0.249207	-0.264551	-0.138365	-0.220186	-0.21556	0.0482873	0.163696	-0.12086	-0.269217	-0.0503729	-0.2771	-0.212197	-0.0858558	-0.0852443	0.0395362	0.0614431	-0.0723718	-0.131228	-0.0392209	-0.132844	-0.104589	-0.0579122	-0.0589281	0.0463709	-0.163599	-0.238952	-0.121016	-0.163229	-0.176518	-0.254438	-0.170409
Dependency_post	-0.251267	-0.151667	-0.0854372	0.0112535	0.00778136	-0.0626917	0.119713	0.0332484	0.0665396	-0.109665	0.0681549	0.0508901	-0.0385525	-0.14913	-0.11593	-0.0886113	0.0858132	0.109662	0.0324688	0.0400906	0.134288	-0.0153985	-0.0177484	-0.0925668	0.170181	-0.119538	-0.0223044	-0.156637	9.22528e-05	-0.0206148	-0.168727	-0.151475	-0.162781	0.103101	-0.0993682	-0.0274732	-0.132231	-0.0198903	-0.0163462	-0.147595	-0.136082	-0.140329	-0.262792	-0.189376	-0.154643	-0.198943	-0.23147	-0.196685	-0.320052
Near_Vision_post	-0.200305	-0.174966	0.128202	-0.141122	0.0478437	-0.214618	0.0479787	-0.160055	-0.174007	-0.0718672	-0.182887	-0.103968	-0.125895	0.00205116	-0.104518	0.000486223	-0.0755251	-0.0477198	-0.148387	-0.123043	-0.000626744	-0.158988	-0.0765981	0.0512362	0.138929	-0.120522	-0.203315	-0.0934876	-0.200024	-0.177316	-0.13069	-0.126188	-0.0203468	0.084504	-0.0955208	-0.158181	-0.0721796	-0.156614	-0.144462	-0.0914299	-0.0986851	-0.0119121	-0.256919	-0.302058	-0.188715	-0.223928	-0.226064	-0.299919	-0.240906
Driving_General_post	-0.278789	-0.156405	0.113488	-0.267041	0.167678	-0.239287	-0.094771	-0.0763449	-0.0917717	0.00409755	-0.10917	-0.0227587	0.0521912	-0.0803489	0.0136037	0.104516	-0.129495	-0.143016	-0.134255	-0.179308	-0.14324	-0.0814931	-0.0569019	0.134002	-0.0262377	0.0973992	0.0577376	0.10806	0.0602414	0.0732485	0.0821205	0.0593424	0.149229	-0.0268691	0.105536	0.087345	0.110791	0.1074	0.0621413	0.0918005	0.068314	0.0811262	-0.211105	-0.202899	-0.233105	-0.246054	-0.198631	-0.106467	-0.202713
Distance_Vision_post	-0.471056	-0.421917	0.195384	-0.143196	0.0974821	-0.238252	0.184026	-0.330405	-0.319272	-0.295222	-0.29578	-0.265247	-0.306194	-0.265039	0.114665	0.308726	-0.334288	-0.324092	-0.362656	-0.374354	-0.240452	-0.274351	-0.333445	0.0967368	0.110793	-0.0337856	-0.155166	0.0211973	-0.180266	-0.0722325	-0.0286659	-0.0329674	0.108637	-0.0124653	-0.00504453	-0.0591827	0.0253993	-0.0867976	-0.00413595	-0.00104807	0.00448263	0.0866396	-0.186413	-0.316895	-0.165649	-0.226947	-0.265664	-0.363193	-0.229515
25-item_post	-0.432932	-0.388065	0.184747	-0.165984	0.0691528	-0.257717	0.101403	-0.272046	-0.253457	-0.278356	-0.245308	-0.18322	-0.258247	-0.29968	0.114819	0.184259	-0.251044	-0.228415	-0.292311	-0.311144	-0.141739	-0.203377	-0.280711	0.0979052	0.101994	-0.0498495	-0.128005	-0.0172225	-0.141423	-0.067761	-0.0707704	-0.0799693	0.104343	0.0445425	-0.0165017	-0.0440052	-0.00107132	-0.057578	-0.00724585	-0.0243916	-0.0420958	0.0627918	-0.226411	-0.326094	-0.201311	-0.283318	-0.317762	-0.358057	-0.308155
Driving_Daytime_post	0.0671582	-0.149465	-0.200788	0.339413	-0.14015	-0.226813	-0.189151	0.147309	0.155035	0.0783378	0.214377	-0.0954266	0.0344172	0.015794	0.131147	-0.32188	0.0554217	0.0729721	-0.00549487	0.0865675	0.0489637	0.00105196	0.0932719	0.176568	-0.24124	0.211984	0.20704	0.200845	0.273183	0.115034	0.18712	0.247698	-0.0117364	-0.239862	0.227759	0.231937	0.208756	0.254115	0.186707	0.198672	0.257812	0.00569861	-0.171464	-0.213976	-0.101539	-0.084419	-0.0385121	0.0882922	-0.104882
Driving_Nighttime_post	-0.180353	-0.243597	0.00124772	-0.308725	0.0665504	-0.207797	-0.0393116	-0.331703	-0.310258	-0.315012	-0.252507	-0.329121	-0.258058	-0.325944	-0.0365024	0.126461	-0.32865	-0.30143	-0.349132	-0.23725	-0.310144	-0.211918	-0.293653	0.162292	0.0227177	-0.00776962	-0.133729	0.0436485	-0.132986	-0.0818053	0.0506427	0.03257	-0.0548697	0.00410392	0.0287095	0.00137739	0.0405935	0.0121024	0.00740309	0.0494505	0.0650991	-0.011058	0.0432314	-0.011364	-0.0345475	-0.0744825	-0.0298383	-0.0339052	0.0375665
Driving_Adverse_Conditions_post	-0.170829	-0.136311	0.0785234	0.175367	0.181796	-0.129728	-0.0767801	-0.292813	-0.296292	-0.205165	-0.309447	-0.168646	-0.187188	-0.183404	-0.0265817	0.0193857	-0.159607	-0.148724	-0.149311	-0.272118	-0.0531266	-0.129798	-0.161928	-0.0458685	0.0737677	-0.126265	-0.248722	-0.0849135	-0.268835	-0.191303	-0.0663797	-0.12123	-0.137052	0.0936	-0.0964993	-0.162723	-0.0713749	-0.169057	-0.156427	-0.057614	-0.103017	-0.143667	-0.186737	-0.06144	-0.162639	-0.159844	-0.104858	-0.0652747	-0.14947
Spectacle Dependence_Distance_post	0.0738049	0.117813	-0.164108	0.0560832	-0.139915	0.0477158	0.00883284	0.175161	0.182416	0.091794	0.165294	0.154786	0.119244	0.0754318	0.0101543	-0.118516	0.130897	0.139711	0.111994	0.151345	0.11377	0.100664	0.138334	-0.00758819	0.0465648	0.0162704	0.192656	-0.0229499	0.190967	0.133344	0.0117931	-0.00189628	-0.00443715	0.0497412	-0.00770988	0.115656	-0.0439218	0.139486	0.0687945	-0.0130582	-0.0133898	0.00707588	0.15143	0.135588	0.123688	0.155748	0.137905	0.127181	0.209792
Spectacle Dependence_Intermediate_post	0.105147	0.136708	-0.178923	-0.024562	0.0383707	0.0951351	0.0239353	0.129548	0.120227	0.150664	0.10925	0.108069	0.163479	0.0763526	0.0724807	-0.236084	0.236566	0.241789	0.212786	0.233048	0.215681	0.207602	0.145084	-0.00818491	0.00657546	0.0741385	0.166515	0.049342	0.177059	0.119108	0.0840378	0.0674255	0.00807176	-0.0337969	0.0569471	0.126045	0.0329249	0.154744	0.0738038	0.0474543	0.0526166	0.0440073	0.18616	0.178407	0.126008	0.167741	0.145827	0.141997	0.161275
Spectacle Dependence_Near_post	-0.125353	-0.0978225	0.309413	0.0642681	0.16426	-0.120363	-0.0477856	-0.137006	-0.141552	-0.0928911	-0.0859429	-0.225013	-0.0637121	-0.173167	0.0640943	-0.168042	-0.0333392	-0.0365561	0.00595714	-0.0439934	-0.0382148	-0.0009761	-0.0176987	0.0417933	-0.0370131	0.0252827	-0.0571514	0.05489	-0.0304834	-0.083588	0.0336511	0.00910509	0.0099037	-0.0609486	0.0356502	-0.0364998	0.0684947	-0.0375905	-0.0449839	0.0347217	0.0281062	0.0334644	-0.0990235	-0.146998	-0.09353	-0.138303	-0.150405	-0.142861	-0.15826
[truncated: 24 more columns]

## Sheet: Supplemental Table 3(B)
Supplemental Table S3(B). p values for monofocal IOLs
	UDVA_post	CDVA_post	UIVA_post	CIVA_post	UNVA_post	CNVA_post	WF_4_post_O_Astigmatism	WF_4_post_O_TotalHOA	WF_4_post_O_Third	WF_4_post_O_Fourth	WF_4_post_O_Trefoil	WF_4_post_O_Coma	WF_4_post_O_Tetrafoil	WF_4_post_O_2ndAstig	WF_4_post_O_Spherical	WF_4_post_I_Astigmatism	WF_4_post_I_TotalHOA	WF_4_post_I_Third	WF_4_post_I_Fourth	WF_4_post_I_Trefoil	WF_4_post_I_Coma	WF_4_post_I_Tetrafoil	WF_4_post_I_2ndAstig	WF_4_post_I_Spherical	WF_6_post_O_Astigmatism	WF_6_post_O_TotalHOA	WF_6_post_O_Third	WF_6_post_O_Fourth	WF_6_post_O_Trefoil	WF_6_post_O_Coma	WF_6_post_O_Tetrafoil	WF_6_post_O_2ndAstig	WF_6_post_O_Spherical	WF_6_post_I_Astigmatism	WF_6_post_I_TotalHOA	WF_6_post_I_Third	WF_6_post_I_Fourth	WF_6_post_I_Trefoil	WF_6_post_I_Coma	WF_6_post_I_Tetrafoil	WF_6_post_I_2ndAstig	WF_6_post_I_Spherical	C_6.3_post	C_4.0_post	C_2.5_post	C_1.6_post	C_1.0_post	C_0.7_post	G_6.3_post
UDVA_post	0	1.37897e-68	0.583457	1.40443e-05	0.201874	1.97067e-18	6.63315e-36	2.76776e-11	1.40159e-09	1.47155e-15	7.11193e-06	5.29262e-14	2.51854e-08	7.27031e-17	0.0844961	0.00229824	2.19059e-06	9.75585e-06	2.7251e-07	3.49393e-07	0.000708475	0.000220915	3.60291e-08	0.0329663	8.08075e-13	0.0205709	0.00748747	0.0626538	0.00636012	0.0171043	0.113739	0.000537932	0.573296	0.00275758	0.0194641	0.0138637	0.0472544	0.00358823	0.0324428	0.0835003	0.00600095	0.145236	0.0028164	1.85792e-09	1.28147e-05	6.07514e-08	4.30812e-12	4.93192e-16	0.000806059
CDVA_post	1.37897e-68	0	0.641744	1.94067e-07	0.283323	1.24078e-39	8.61109e-10	2.97993e-18	2.94608e-16	2.16823e-19	2.15141e-10	4.9425e-21	2.824e-13	2.83392e-22	0.428206	3.70242e-05	6.57416e-14	7.34432e-13	4.21492e-15	3.35079e-16	3.96619e-08	1.50506e-09	1.06904e-17	0.0461656	1.50333e-06	0.00161532	5.7689e-06	0.0246495	2.07173e-05	1.08189e-05	0.0377844	0.00102853	0.827371	0.00100356	0.00173951	0.000247455	0.0122262	0.000177094	0.000462043	0.0310968	0.010279	0.493195	9.01279e-05	1.51033e-13	1.47136e-06	6.30804e-10	4.43255e-15	3.54625e-20	0.000322264
UIVA_post	0.583457	0.641744	0	0.0957045	1.90407e-13	0.933595	0.116697	0.505167	0.732769	0.111874	0.850349	0.650018	0.132075	0.253582	0.854011	0.616198	0.702279	0.6022	0.912363	0.596918	0.704484	0.251228	0.817511	0.0309311	0.42931	0.0386807	0.0682203	0.0358933	0.0946735	0.0889033	0.0154629	0.0498147	0.119515	0.101821	0.0931767	0.242022	0.0539934	0.207748	0.34335	0.0563721	0.0501653	0.0318616	0.194551	0.924363	0.678457	0.53059	0.485115	0.747849	0.554215
CIVA_post	1.40443e-05	1.94067e-07	0.0957045	0	0.35332	2.91633e-05	0.0137514	7.31485e-05	4.39797e-05	0.00382672	0.000785231	0.000110577	0.0346665	0.000313072	0.6131	0.0142974	0.0249088	0.0334656	0.0260941	0.0503807	0.0416009	0.0935944	0.00187017	0.663553	0.133493	0.0389934	0.0014023	0.162881	0.000859997	0.0021562	0.321975	0.0361197	0.881682	0.121207	0.0578297	0.0119595	0.206357	0.00605004	0.021965	0.269091	0.0892829	0.716874	0.624602	0.0385784	0.0602037	0.0144407	0.0186862	0.00191526	0.736063
UNVA_post	0.201874	0.283323	1.90407e-13	0.35332	0	0.0208438	0.29971	0.0174077	0.0172707	0.0875385	0.0455349	0.0310908	0.410288	0.0161554	0.713376	0.700073	0.0932457	0.0982184	0.0617852	0.174797	0.0515051	0.0828784	0.0208493	0.197185	0.00559007	0.00398755	0.00359534	0.00668506	0.0143787	0.00266939	0.0152843	0.00429278	0.0432463	0.00342124	0.0104444	0.033244	0.00953478	0.0747414	0.0192016	0.0228329	0.0107062	0.00850179	0.814038	0.511965	0.802674	0.981831	0.93783	0.969675	0.638175
CNVA_post	1.97067e-18	1.24078e-39	0.933595	2.91633e-05	0.0208438	0	0.133728	4.7063e-06	1.61136e-05	7.16691e-07	0.00200678	1.98056e-09	3.43065e-05	2.27219e-08	0.830121	0.523101	1.72806e-05	3.95546e-05	2.52587e-06	1.97306e-06	0.00183084	0.00115049	1.18881e-05	0.00444707	0.240009	0.518893	0.0733249	0.879235	0.148821	0.0281154	0.91183	0.319675	0.392723	0.300683	0.304991	0.0400751	0.680579	0.0402255	0.0295078	0.906017	0.559368	0.15205	4.107e-05	3.35805e-08	0.00271243	2.21763e-05	2.64852e-08	1.69473e-12	0.023866
WF_4_post_O_Astigmatism	6.63315e-36	8.61109e-10	0.116697	0.0137514	0.29971	0.133728	0	5.64563e-10	5.74084e-09	4.56704e-10	2.77133e-07	6.71841e-08	4.30316e-05	1.86164e-08	0.000490098	0.0383386	0.0263251	0.0468734	0.0201087	0.0120487	0.174998	0.00173287	0.00267316	0.256212	7.13294e-25	0.000169595	0.000306266	0.000910112	2.08395e-05	0.00659732	0.00245049	1.69577e-06	0.270322	0.000194787	0.00184143	0.0103834	0.00218907	0.000594711	0.0794756	0.00146316	5.34868e-05	0.893108	0.291455	0.141263	0.370426	0.389296	0.0318391	6.60667e-05	0.223057
WF_4_post_O_TotalHOA	2.76776e-11	2.97993e-18	0.505167	7.31485e-05	0.0174077	4.7063e-06	5.64563e-10	0	4.71347e-226	2.80457e-56	1.14063e-136	1.34198e-59	4.47317e-50	2.06517e-38	0.907484	8.66411e-14	6.01324e-31	2.04561e-28	3.88499e-30	2.20368e-39	1.38777e-15	7.06578e-32	6.30759e-29	0.284507	8.10832e-08	7.18339e-12	1.30078e-41	7.28934e-05	1.04919e-44	5.37863e-28	9.71359e-06	2.41441e-07	0.42079	7.66829e-07	8.25944e-09	1.86227e-15	3.20029e-05	1.43035e-15	7.22773e-13	4.29037e-06	1.00717e-05	0.638197	0.415966	0.00728101	0.00662029	0.00428247	0.000488742	1.06477e-06	0.0679382
WF_4_post_O_Third	1.40159e-09	2.94608e-16	0.732769	4.39797e-05	0.0172707	1.61136e-05	5.74084e-09	4.71347e-226	0	3.79797e-35	5.07237e-165	2.7671e-58	1.70357e-33	2.5227e-27	0.570719	1.61012e-12	1.00908e-24	1.52746e-23	6.20252e-23	6.90417e-32	1.42435e-13	3.23563e-23	2.57161e-22	0.161473	6.4945e-06	9.10417e-09	1.01155e-34	0.00350059	2.4864e-37	1.01145e-23	0.000909157	5.32262e-05	0.92217	6.49438e-05	2.63179e-06	7.31111e-12	0.00156028	3.88521e-11	9.12936e-11	0.000378178	0.00069263	0.229274	0.443691	0.00709724	0.00562438	0.00463419	0.000809152	1.26153e-06	0.0799737
WF_4_post_O_Fourth	1.47155e-15	2.16823e-19	0.111874	0.00382672	0.0875385	7.16691e-07	4.56704e-10	2.80457e-56	3.79797e-35	0	1.02038e-25	1.04787e-30	2.67136e-95	1.01742e-75	0.0265218	1.39945e-10	7.12723e-39	4.46242e-32	1.33875e-44	3.05652e-44	2.14451e-16	8.37319e-53	2.65479e-42	0.573925	1.00186e-14	8.8895e-23	1.45483e-37	6.90212e-15	1.38873e-37	1.59978e-28	6.37672e-16	9.51765e-19	1.90957e-06	2.5354e-15	2.84021e-19	7.51885e-24	1.50042e-14	1.11426e-28	6.09989e-16	2.37887e-15	3.60399e-15	0.00179007	0.249369	0.0125142	0.028068	0.00722594	0.000205135	9.06309e-06	0.0802216
WF_4_post_O_Trefoil	7.11193e-06	2.15141e-10	0.850349	0.000785231	0.0455349	0.00200678	2.77133e-07	1.14063e-136	5.07237e-165	1.02038e-25	0	4.15935e-26	3.86261e-28	9.39436e-17	0.557093	7.80148e-11	4.45901e-15	4.44589e-14	8.14458e-15	5.42181e-25	6.53302e-06	5.70382e-19	8.92292e-15	0.758902	7.80721e-06	4.26503e-09	2.06115e-35	0.00175508	4.15124e-45	2.54129e-19	0.000211053	5.93898e-05	0.870955	4.62245e-05	2.66107e-06	6.60925e-11	0.000666535	8.21135e-11	2.36024e-09	9.38736e-05	0.000264761	0.571382	0.586576	0.0163746	0.00922817	0.0126595	0.0102215	8.01363e-05	0.0693633
WF_4_post_O_Coma	5.29262e-14	4.9425e-21	0.650018	0.000110577	0.0310908	1.98056e-09	6.71841e-08	1.34198e-59	2.7671e-58	1.04787e-30	4.15935e-26	0	1.18903e-21	1.4412e-37	0.928791	1.16279e-07	4.85851e-31	2.16157e-31	8.71888e-25	1.03787e-24	3.95837e-30	2.79593e-15	6.61589e-24	2.6466e-06	0.0127698	0.00287417	4.49113e-12	0.351867	1.7927e-07	1.24678e-16	0.473565	0.0469325	0.483318	0.0736474	0.00886203	2.58544e-06	0.284238	5.93579e-05	7.53597e-07	0.297776	0.328748	0.0256599	0.213791	0.00467682	0.00595142	0.00164121	4.9827e-06	3.51388e-08	0.103779
WF_4_post_O_Tetrafoil	2.51854e-08	2.824e-13	0.132075	0.0346665	0.410288	3.43065e-05	4.30316e-05	4.47317e-50	1.70357e-33	2.67136e-95	3.86261e-28	1.18903e-21	0	2.49845e-24	0.213656	4.70448e-13	1.96904e-26	1.37804e-20	6.531e-34	3.2305e-36	1.04509e-07	7.44564e-57	2.78422e-20	0.82825	1.18643e-06	5.78419e-11	8.36484e-24	4.17413e-06	3.5978e-31	3.88077e-13	1.29687e-08	1.1549e-08	0.0939001	2.54696e-06	6.62096e-09	3.65539e-12	2.42838e-06	2.50901e-18	3.82513e-06	2.07787e-07	9.13699e-07	0.50905	0.98978	0.0849706	0.29038	0.110211	0.0302126	0.0017547	0.231053
WF_4_post_O_2ndAstig	7.27031e-17	2.83392e-22	0.253582	0.000313072	0.0161554	2.27219e-08	1.86164e-08	2.06517e-38	2.5227e-27	1.01742e-75	9.39436e-17	1.4412e-37	2.49845e-24	0	0.48256	7.19502e-07	1.59961e-27	4.08881e-25	5.28844e-27	1.18398e-25	2.96375e-18	1.06592e-15	3.41409e-57	0.517946	2.98685e-08	1.93845e-13	3.84463e-22	1.26243e-08	4.59075e-16	2.04859e-25	2.33871e-08	2.06561e-11	0.00282021	4.76517e-09	1.69376e-11	9.47427e-16	3.83952e-08	8.63918e-15	3.18924e-14	1.1978e-08	2.73707e-08	0.0408182	0.0412127	0.00254697	0.000936336	0.000353384	3.98316e-07	3.23577e-07	0.0216907
WF_4_post_O_Spherical	0.0844961	0.428206	0.854011	0.6131	0.713376	0.830121	0.000490098	0.907484	0.570719	0.0265218	0.557093	0.928791	0.213656	0.48256	0	0.180064	0.0782764	0.0761682	0.059006	0.192302	0.0375701	0.00106121	0.759047	0.135581	2.56776e-13	1.51253e-09	4.11028e-07	8.9355e-11	3.8585e-05	7.80277e-07	2.86559e-06	2.51881e-08	1.69591e-22	9.40918e-12	6.59115e-10	4.44381e-09	4.19549e-10	2.61657e-07	3.42881e-09	5.40283e-08	2.61602e-09	6.42014e-11	0.0541586	0.776049	0.408535	0.429257	0.287239	0.345493	0.447533
WF_4_post_I_Astigmatism	0.00229824	3.70242e-05	0.616198	0.0142974	0.700073	0.523101	0.0383386	8.66411e-14	1.61012e-12	1.39945e-10	7.80148e-11	1.16279e-07	4.70448e-13	7.19502e-07	0.180064	0	5.40355e-29	1.22505e-28	1.89749e-22	8.10117e-25	3.3215e-23	1.06938e-14	8.94817e-22	0.00221567	0.487365	0.158073	7.08345e-05	0.830912	9.49667e-07	0.0526866	0.109274	0.662479	0.00178757	0.728921	0.431787	0.0910073	0.906831	0.0206237	0.591802	0.438989	0.816965	0.0321978	0.617488	0.0942429	0.0337401	0.0466552	0.0394547	8.80511e-05	0.252966
WF_4_post_I_TotalHOA	2.19059e-06	6.57416e-14	0.702279	0.0249088	0.0932457	1.72806e-05	0.0263251	6.01324e-31	1.00908e-24	7.12723e-39	4.45901e-15	4.85851e-31	1.96904e-26	1.59961e-27	0.0782764	5.40355e-29	0	5.85709e-257	1.55519e-120	3.21045e-132	2.73237e-118	1.6025e-55	3.22857e-83	9.37572e-07	5.1151e-06	1.88925e-08	2.99694e-16	2.84166e-05	7.67265e-12	2.41293e-16	9.57332e-07	5.90656e-07	0.114302	2.34261e-08	7.65909e-11	1.30992e-17	1.88123e-06	1.97375e-16	6.17432e-16	1.92356e-07	6.74458e-06	0.719492	0.172074	0.0363298	0.0252841	0.00831607	0.00192314	2.25835e-06	0.212781
WF_4_post_I_Third	9.75585e-06	7.34432e-13	0.6022	0.0334656	0.0982184	3.95546e-05	0.0468734	2.04561e-28	1.52746e-23	4.46242e-32	4.44589e-14	2.16157e-31	1.37804e-20	4.08881e-25	0.0761682	1.22505e-28	5.85709e-257	0	2.66314e-90	2.46781e-125	8.25616e-140	3.13137e-45	2.44679e-75	1.74397e-05	2.37288e-05	9.47805e-08	2.42932e-15	7.66737e-05	1.75791e-10	5.99068e-16	2.59531e-06	2.58286e-06	0.100271	1.08021e-07	4.44389e-10	9.79833e-17	6.25135e-06	2.79755e-15	1.97695e-15	4.71438e-07	1.8969e-05	0.515374	0.122217	0.0346975	0.0214298	0.00704438	0.00126398	2.54764e-06	0.175996
WF_4_post_I_Fourth	2.7251e-07	4.21492e-15	0.912363	0.0260941	0.0617852	2.52587e-06	0.0201087	3.88499e-30	6.20252e-23	1.33875e-44	8.14458e-15	8.71888e-25	6.531e-34	5.28844e-27	0.059006	1.89749e-22	1.55519e-120	2.66314e-90	0	2.17222e-82	9.16637e-59	1.6721e-78	1.32593e-82	2.10511e-09	2.00815e-08	3.02986e-10	2.64419e-16	1.06637e-06	2.05297e-13	3.71721e-16	1.64027e-07	1.17815e-08	0.155344	7.02988e-11	2.03712e-12	4.0596e-17	2.96169e-08	8.36753e-16	6.01994e-16	3.22114e-08	2.99948e-07	0.834972	0.300552	0.0768576	0.109685	0.0363064	0.0108788	1.0123e-05	0.548667
WF_4_post_I_Trefoil	3.49393e-07	3.35079e-16	0.596918	0.0503807	0.174797	1.97306e-06	0.0120487	2.20368e-39	6.90417e-32	3.05652e-44	5.42181e-25	1.03787e-24	3.2305e-36	1.18398e-25	0.192302	8.10117e-25	3.21045e-132	2.46781e-125	2.17222e-82	0	1.05566e-53	6.08748e-58	6.5294e-73	0.0140919	6.62486e-07	9.34287e-11	8.15688e-24	1.8549e-06	1.90642e-20	4.53268e-19	3.93721e-09	1.03761e-07	0.0404727	2.16002e-09	1.66891e-15	1.69914e-26	4.59939e-09	3.14228e-26	2.70655e-22	5.76978e-11	1.1897e-07	0.441408	0.172508	0.0134406	0.0152939	0.00323903	0.000696705	2.46409e-07	0.0324898
WF_4_post_I_Coma	0.000708475	3.96619e-08	0.704484	0.0416009	0.0515051	0.00183084	0.174998	1.38777e-15	1.42435e-13	2.14451e-16	6.53302e-06	3.95837e-30	1.04509e-07	2.96375e-18	0.0375701	3.3215e-23	2.73237e-118	8.25616e-140	9.16637e-59	1.05566e-53	0	1.07508e-24	2.80107e-49	1.18005e-07	0.00106626	0.000178224	5.11365e-07	0.00427571	0.00249079	2.27485e-10	0.00168526	0.000286868	0.305046	2.7838e-05	4.5306e-05	1.46379e-07	0.00342935	6.3828e-06	4.1171e-08	0.0014249	0.00344367	0.62989	0.0904527	0.114041	0.0393966	0.0219301	0.00557642	0.000141439	0.470041
WF_4_post_I_Tetrafoil	0.000220915	1.50506e-09	0.251228	0.0935944	0.0828784	0.00115049	0.00173287	7.06578e-32	3.23563e-23	8.37319e-53	5.70382e-19	2.79593e-15	7.44564e-57	1.06592e-15	0.00106121	1.06938e-14	1.6025e-55	3.13137e-45	1.6721e-78	6.08748e-58	1.07508e-24	0	5.12927e-39	0.139262	1.96992e-16	1.97997e-27	4.12109e-35	2.87239e-20	1.07801e-36	3.00551e-25	1.08447e-22	3.44566e-22	6.86194e-10	1.76826e-21	3.37847e-25	1.55788e-25	7.54406e-21	1.94818e-29	4.72411e-18	1.70764e-21	1.2133e-19	5.14288e-07	0.724602	0.156299	0.674684	0.377857	0.21252	0.00435685	0.893285
WF_4_post_I_2ndAstig	3.60291e-08	1.06904e-17	0.817511	0.00187017	0.0208493	1.18881e-05	0.00267316	6.30759e-29	2.57161e-22	2.65479e-42	8.92292e-15	6.61589e-24	2.78422e-20	3.41409e-57	0.759047	8.94817e-22	3.22857e-83	2.44679e-75	1.32593e-82	6.5294e-73	2.80107e-49	5.12927e-39	0	0.117427	6.76225e-13	4.05432e-19	8.75186e-29	2.42353e-13	8.30865e-20	1.86484e-31	1.12644e-14	1.22467e-15	0.000182873	9.17267e-17	1.12894e-22	4.98902e-31	1.31867e-15	3.38466e-27	7.25716e-30	8.74926e-17	2.37957e-13	0.0107812	0.08728	0.0435335	0.0351551	0.0247744	0.00148053	1.11684e-06	0.1196
WF_4_post_I_Spherical	0.0329663	0.0461656	0.0309311	0.663553	0.197185	0.00444707	0.256212	0.284507	0.161473	0.573925	0.758902	2.6466e-06	0.82825	0.517946	0.135581	0.00221567	9.37572e-07	1.74397e-05	2.10511e-09	0.0140919	1.18005e-07	0.139262	0.117427	0	1.56591e-12	8.77689e-27	6.61646e-13	4.97494e-31	9.69886e-15	2.5634e-08	5.94879e-28	3.47165e-24	2.12535e-36	1.00982e-17	1.31528e-18	1.67174e-07	5.66501e-26	2.35982e-10	0.000266576	1.41171e-24	2.15399e-25	2.35368e-54	0.873012	0.335549	0.0479825	0.0214277	0.0404761	0.0285591	0.912528
WF_6_post_O_Astigmatism	8.08075e-13	1.50333e-06	0.42931	0.133493	0.00559007	0.240009	7.13294e-25	8.10832e-08	6.4945e-06	1.00186e-14	7.80721e-06	0.0127698	1.18643e-06	2.98685e-08	2.56776e-13	0.487365	5.1151e-06	2.37288e-05	2.00815e-08	6.62486e-07	0.00106626	1.96992e-16	6.76225e-13	1.56591e-12	0	1.01179e-74	4.94007e-33	2.44636e-78	4.47549e-26	1.57623e-36	2.02543e-69	9.02513e-93	9.21031e-23	3.04572e-98	2.87036e-65	1.8362e-32	8.85215e-78	5.59402e-30	7.65968e-31	3.88503e-70	2.23682e-86	1.31638e-17	0.268416	0.897621	0.835443	0.744347	0.585414	0.0490369	0.691491
WF_6_post_O_TotalHOA	0.0205709	0.00161532	0.0386807	0.0389934	0.00398755	0.518893	0.000169595	7.18339e-12	9.10417e-09	8.8895e-23	4.26503e-09	0.00287417	5.78419e-11	1.93845e-13	1.51253e-09	0.158073	1.88925e-08	9.47805e-08	3.02986e-10	9.34287e-11	0.000178224	1.97997e-27	4.05432e-19	8.77689e-27	1.01179e-74	0	6.06953e-84	5.65837e-206	5.35704e-63	2.08538e-90	1.04374e-158	2.26403e-165	1.0216e-46	2.13994e-134	2.15288e-149	5.47145e-67	3.46591e-175	6.11073e-61	1.41399e-57	1.53105e-152	8.03773e-157	1.61135e-39	0.231808	0.663621	0.582974	0.412692	0.774811	0.572207	0.584901
WF_6_post_O_Third	0.00748747	5.7689e-06	0.0682203	0.0014023	0.00359534	0.0733249	0.000306266	1.30078e-41	1.01155e-34	1.45483e-37	2.06115e-35	4.49113e-12	8.36484e-24	3.84463e-22	4.11028e-07	7.08345e-05	2.99694e-16	2.42932e-15	2.64419e-16	8.15688e-24	5.11365e-07	4.12109e-35	8.75186e-29	6.61646e-13	4.94007e-33	6.06953e-84	0	9.42182e-53	6.2136e-165	3.73626e-131	3.17366e-56	3.89297e-57	4.5675e-23	3.40763e-50	1.40576e-72	3.15403e-92	1.38767e-53	1.02592e-90	1.25869e-70	4.2499e-60	1.5453e-55	2.79686e-16	0.422806	0.695431	0.773502	0.916818	0.495022	0.0601944	0.943639
WF_6_post_O_Fourth	0.0626538	0.0246495	0.0358933	0.162881	0.00668506	0.879235	0.000910112	7.28934e-05	0.00350059	6.90212e-15	0.00175508	0.351867	4.17413e-06	1.26243e-08	8.9355e-11	0.830912	2.84166e-05	7.66737e-05	1.06637e-06	1.8549e-06	0.00427571	2.87239e-20	2.42353e-13	4.97494e-31	2.44636e-78	5.65837e-206	9.42182e-53	0	5.21249e-40	5.64306e-60	8.53089e-175	4.02127e-176	2.61459e-55	1.05479e-143	1.91136e-127	2.8358e-49	6.75903e-204	2.95526e-45	2.10923e-43	1.43694e-153	4.2158e-169	4.6515e-50	0.186528	0.446711	0.361063	0.221116	0.49656	0.992746	0.436816
WF_6_post_O_Trefoil	0.00636012	2.07173e-05	0.0946735	0.000859997	0.0143787	0.148821	2.08395e-05	1.04919e-44	2.4864e-37	1.38873e-37	4.15124e-45	1.7927e-07	3.5978e-31	4.59075e-16	3.8585e-05	9.49667e-07	7.67265e-12	1.75791e-10	2.05297e-13	1.90642e-20	0.00249079	1.07801e-36	8.30865e-20	9.69886e-15	4.47549e-26	5.35704e-63	6.2136e-165	5.21249e-40	0	2.31985e-69	9.85013e-43	1.68939e-45	2.4742e-17	2.96799e-38	4.22224e-52	3.05205e-63	2.67006e-40	1.67321e-75	4.17602e-43	6.59529e-44	1.5971e-44	7.1882e-13	0.965972	0.837683	0.877382	0.80454	0.986701	0.139667	0.895798
WF_6_post_O_Coma	0.0171043	1.08189e-05	0.0889033	0.0021562	0.00266939	0.0281154	0.00659732	5.37863e-28	1.01145e-23	1.59978e-28	2.54129e-19	1.24678e-16	3.88077e-13	2.04859e-25	7.80277e-07	0.0526866	2.41293e-16	5.99068e-16	3.71721e-16	4.53268e-19	2.27485e-10	3.00551e-25	1.86484e-31	2.5634e-08	1.57623e-36	2.08538e-90	3.73626e-131	5.64306e-60	2.31985e-69	0	3.37093e-60	5.61801e-62	9.16389e-22	3.75718e-58	3.46536e-86	1.76449e-98	1.15479e-62	1.53998e-73	7.15797e-101	1.75752e-68	1.82752e-60	2.90642e-14	0.158301	0.741298	0.581006	0.777603	0.26765	0.0762667	0.996597
WF_6_post_O_Tetrafoil	0.113739	0.0377844	0.0154629	0.321975	0.0152843	0.91183	0.00245049	9.71359e-06	0.000909157	6.37672e-16	0.000211053	0.473565	1.29687e-08	2.33871e-08	2.86559e-06	0.109274	9.57332e-07	2.59531e-06	1.64027e-07	3.93721e-09	0.00168526	1.08447e-22	1.12644e-14	5.94879e-28	2.02543e-69	1.04374e-158	3.17366e-56	8.53089e-175	9.85013e-43	3.37093e-60	0	4.00598e-135	1.17427e-38	6.77664e-110	2.71055e-113	1.02923e-50	9.32076e-150	7.55079e-48	3.75238e-43	4.13097e-183	1.61492e-132	1.45049e-38	0.189852	0.557491	0.49828	0.362865	0.667155	0.692013	0.57592
WF_6_post_O_2ndAstig	0.000537932	0.00102853	0.0498147	0.0361197	0.00429278	0.319675	1.69577e-06	2.41441e-07	5.32262e-05	9.51765e-19	5.93898e-05	0.0469325	1.1549e-08	2.06561e-11	2.51881e-08	0.662479	5.90656e-07	2.58286e-06	1.17815e-08	1.03761e-07	0.000286868	3.44566e-22	1.22467e-15	3.47165e-24	9.02513e-93	2.26403e-165	3.89297e-57	4.02127e-176	1.68939e-45	5.61801e-62	4.00598e-135	0	2.14531e-40	3.97054e-163	2.68624e-120	1.61458e-54	2.56218e-149	3.11937e-54	7.29675e-46	3.69889e-125	4.85467e-232	7.96267e-36	0.359059	0.326954	0.20502	0.158641	0.409064	0.832055	0.24786
WF_6_post_O_Spherical	0.573296	0.827371	0.119515	0.881682	0.0432463	0.392723	0.270322	0.42079	0.92217	1.90957e-06	0.870955	0.483318	0.0939001	0.00282021	1.69591e-22	0.00178757	0.114302	0.100271	0.155344	0.0404727	0.305046	6.86194e-10	0.000182873	2.12535e-36	9.21031e-23	1.0216e-46	4.5675e-23	2.61459e-55	2.4742e-17	9.16389e-22	1.17427e-38	2.14531e-40	0	3.3207e-35	6.59969e-35	5.32442e-19	7.57087e-44	3.33261e-19	5.64504e-15	3.47513e-39	1.66861e-39	6.13531e-123	0.0720094	0.643342	0.503342	0.190507	0.411193	0.225633	0.566285
WF_6_post_I_Astigmatism	0.00275758	0.00100356	0.101821	0.121207	0.00342124	0.300683	0.000194787	7.66829e-07	6.49438e-05	2.5354e-15	4.62245e-05	0.0736474	2.54696e-06	4.76517e-09	9.40918e-12	0.728921	2.34261e-08	1.08021e-07	7.02988e-11	2.16002e-09	2.7838e-05	1.76826e-21	9.17267e-17	1.00982e-17	3.04572e-98	2.13994e-134	3.40763e-50	1.05479e-143	2.96799e-38	3.75718e-58	6.77664e-110	3.97054e-163	3.3207e-35	0	4.42154e-126	7.34791e-55	1.51754e-157	2.60209e-48	2.15371e-52	1.50294e-120	1.90553e-182	1.47643e-28	0.304683	0.295228	0.348176	0.270325	0.428411	0.857629	0.39569
WF_6_post_I_TotalHOA	0.0194641	0.00173951	0.0931767	0.0578297	0.0104444	0.304991	0.00184143	8.25944e-09	2.63179e-06	2.84021e-19	2.66107e-06	0.00886203	6.62096e-09	1.69376e-11	6.59115e-10	0.431787	7.65909e-11	4.44389e-10	2.03712e-12	1.66891e-15	4.5306e-05	3.37847e-25	1.12894e-22	1.31528e-18	2.87036e-65	2.15288e-149	1.40576e-72	1.91136e-127	4.22224e-52	3.46536e-86	2.71055e-113	2.68624e-120	6.59969e-35	4.42154e-126	0	2.05703e-114	1.5906e-188	3.12215e-95	7.80261e-102	6.33268e-172	1.0684e-149	4.31951e-23	0.410324	0.29622	0.34757	0.303511	0.567429	0.656497	0.625201
WF_6_post_I_Third	0.0138637	0.000247455	0.242022	0.0119595	0.033244	0.0400751	0.0103834	1.86227e-15	7.31111e-12	7.51885e-24	6.60925e-11	2.58544e-06	3.65539e-12	9.47427e-16	4.44381e-09	0.0910073	1.30992e-17	9.79833e-17	4.0596e-17	1.69914e-26	1.46379e-07	1.55788e-25	4.98902e-31	1.67174e-07	1.8362e-32	5.47145e-67	3.15403e-92	2.8358e-49	3.05205e-63	1.76449e-98	1.02923e-50	1.61458e-54	5.32442e-19	7.34791e-55	2.05703e-114	0	5.54654e-66	5.47109e-193	1.43226e-189	4.20354e-74	5.77479e-64	7.92947e-09	0.543774	0.474073	0.566896	0.601948	0.973332	0.195306	0.820192
WF_6_post_I_Fourth	0.0472544	0.0122262	0.0539934	0.206357	0.00953478	0.680579	0.00218907	3.20029e-05	0.00156028	1.50042e-14	0.000666535	0.284238	2.42838e-06	3.83952e-08	4.19549e-10	0.906831	1.88123e-06	6.25135e-06	2.96169e-08	4.59939e-09	0.00342935	7.54406e-21	1.31867e-15	5.66501e-26	8.85215e-78	3.46591e-175	1.38767e-53	6.75903e-204	2.67006e-40	1.15479e-62	9.32076e-150	2.56218e-149	7.57087e-44	1.51754e-157	1.5906e-188	5.54654e-66	0	7.21916e-58	1.41112e-60	5.50391e-196	1.50149e-183	1.09794e-34	0.312844	0.293281	0.304585	0.217864	0.434597	0.9701	0.57379
WF_6_post_I_Trefoil	0.00358823	0.000177094	0.207748	0.00605004	0.0747414	0.0402255	0.000594711	1.43035e-15	3.88521e-11	1.11426e-28	8.21135e-11	5.93579e-05	2.50901e-18	8.63918e-15	2.61657e-07	0.0206237	1.97375e-16	2.79755e-15	8.36753e-16	3.14228e-26	6.3828e-06	1.94818e-29	3.38466e-27	2.35982e-10	5.59402e-30	6.11073e-61	1.02592e-90	2.95526e-45	1.67321e-75	1.53998e-73	7.55079e-48	3.11937e-54	3.33261e-19	2.60209e-48	3.12215e-95	5.47109e-193	7.21916e-58	0	4.18183e-109	9.6197e-66	1.13941e-61	1.82069e-09	0.934447	0.367396	0.260692	0.313596	0.648276	0.267409	0.563503
WF_6_post_I_Coma	0.0324428	0.000462043	0.34335	0.021965	0.0192016	0.0295078	0.0794756	7.22773e-13	9.12936e-11	6.09989e-16	2.36024e-09	7.53597e-07	3.82513e-06	3.18924e-14	3.42881e-09	0.591802	6.17432e-16	1.97695e-15	6.01994e-16	2.70655e-22	4.1171e-08	4.72411e-18	7.25716e-30	0.000266576	7.65968e-31	1.41399e-57	1.25869e-70	2.10923e-43	4.17602e-43	7.15797e-101	3.75238e-43	7.29675e-46	5.64504e-15	2.15371e-52	7.80261e-102	1.43226e-189	1.41112e-60	4.18183e-109	0	3.69799e-66	2.33506e-55	3.2359e-06	0.364702	0.487428	0.774504	0.774587	0.777892	0.225012	0.890708
WF_6_post_I_Tetrafoil	0.0835003	0.0310968	0.0563721	0.269091	0.0228329	0.906017	0.00146316	4.29037e-06	0.000378178	2.37887e-15	9.38736e-05	0.297776	2.07787e-07	1.1978e-08	5.40283e-08	0.438989	1.92356e-07	4.71438e-07	3.22114e-08	5.76978e-11	0.0014249	1.70764e-21	8.74926e-17	1.41171e-24	3.88503e-70	1.53105e-152	4.2499e-60	1.43694e-153	6.59529e-44	1.75752e-68	4.13097e-183	3.69889e-125	3.47513e-39	1.50294e-120	6.33268e-172	4.20354e-74	5.50391e-196	9.6197e-66	3.69799e-66	0	1.59641e-148	8.95895e-30	0.229916	0.371407	0.474161	0.322148	0.584953	0.918701	0.698186
WF_6_post_I_2ndAstig	0.00600095	0.010279	0.0501653	0.0892829	0.0107062	0.559368	5.34868e-05	1.00717e-05	0.00069263	3.60399e-15	0.000264761	0.328748	9.13699e-07	2.73707e-08	2.61602e-09	0.816965	6.74458e-06	1.8969e-05	2.99948e-07	1.1897e-07	0.00344367	1.2133e-19	2.37957e-13	2.15399e-25	2.23682e-86	8.03773e-157	1.5453e-55	4.2158e-169	1.5971e-44	1.82752e-60	1.61492e-132	4.85467e-232	1.66861e-39	1.90553e-182	1.0684e-149	5.77479e-64	1.50149e-183	1.13941e-61	2.33506e-55	1.59641e-148	0	3.69377e-32	0.441912	0.17116	0.146444	0.114782	0.235882	0.771958	0.280128
WF_6_post_I_Spherical	0.145236	0.493195	0.0318616	0.716874	0.00850179	0.15205	0.893108	0.638197	0.229274	0.00179007	0.571382	0.0256599	0.50905	0.0408182	6.42014e-11	0.0321978	0.719492	0.515374	0.834972	0.441408	0.62989	5.14288e-07	0.0107812	2.35368e-54	1.31638e-17	1.61135e-39	2.79686e-16	4.6515e-50	7.1882e-13	2.90642e-14	1.45049e-38	7.96267e-36	6.13531e-123	1.47643e-28	4.31951e-23	7.92947e-09	1.09794e-34	1.82069e-09	3.2359e-06	8.95895e-30	3.69377e-32	0	0.190224	0.694998	0.412335	0.203456	0.366878	0.163665	0.443044
C_6.3_post	0.0028164	9.01279e-05	0.194551	0.624602	0.814038	4.107e-05	0.291455	0.415966	0.443691	0.249369	0.586576	0.213791	0.98978	0.0412127	0.0541586	0.617488	0.172074	0.122217	0.300552	0.172508	0.0904527	0.724602	0.08728	0.873012	0.268416	0.231808	0.422806	0.186528	0.965972	0.158301	0.189852	0.359059	0.0720094	0.304683	0.410324	0.543774	0.312844	0.934447	0.364702	0.229916	0.441912	0.190224	0	1.14032e-59	2.90672e-52	4.80304e-50	2.23134e-41	2.61077e-21	7.31822e-32
C_4.0_post	1.85792e-09	1.51033e-13	0.924363	0.0385784	0.511965	3.35805e-08	0.141263	0.00728101	0.00709724	0.0125142	0.0163746	0.00467682	0.0849706	0.00254697	0.776049	0.0942429	0.0363298	0.0346975	0.0768576	0.0134406	0.114041	0.156299	0.0435335	0.335549	0.897621	0.663621	0.695431	0.446711	0.837683	0.741298	0.557491	0.326954	0.643342	0.295228	0.29622	0.474073	0.293281	0.367396	0.487428	0.371407	0.17116	0.694998	1.14032e-59	0	1.07532e-62	2.07242e-65	1.77936e-65	1.60612e-42	1.60919e-37
C_2.5_post	1.28147e-05	1.47136e-06	0.678457	0.0602037	0.802674	0.00271243	0.370426	0.00662029	0.00562438	0.028068	0.00922817	0.00595142	0.29038	0.000936336	0.408535	0.0337401	0.0252841	0.0214298	0.109685	0.0152939	0.0393966	0.674684	0.0351551	0.0479825	0.835443	0.582974	0.773502	0.361063	0.877382	0.581006	0.49828	0.20502	0.503342	0.348176	0.34757	0.566896	0.304585	0.260692	0.774504	0.474161	0.146444	0.412335	2.90672e-52	1.07532e-62	0	4.33805e-127	6.14258e-63	7.56908e-27	9.30711e-51
C_1.6_post	6.07514e-08	6.30804e-10	0.53059	0.0144407	0.981831	2.21763e-05	0.389296	0.00428247	0.00463419	0.00722594	0.0126595	0.00164121	0.110211	0.000353384	0.429257	0.0466552	0.00831607	0.00704438	0.0363064	0.00323903	0.0219301	0.377857	0.0247744	0.0214277	0.744347	0.412692	0.916818	0.221116	0.80454	0.777603	0.362865	0.158641	0.190507	0.270325	0.303511	0.601948	0.217864	0.313596	0.774587	0.322148	0.114782	0.203456	4.80304e-50	2.07242e-65	4.33805e-127	0	3.32481e-106	1.00276e-37	8.70275e-62
C_1.0_post	4.30812e-12	4.43255e-15	0.485115	0.0186862	0.93783	2.64852e-08	0.0318391	0.000488742	0.000809152	0.000205135	0.0102215	4.9827e-06	0.0302126	3.98316e-07	0.287239	0.0394547	0.00192314	0.00126398	0.0108788	0.000696705	0.00557642	0.21252	0.00148053	0.0404761	0.585414	0.774811	0.495022	0.49656	0.986701	0.26765	0.667155	0.409064	0.411193	0.428411	0.567429	0.973332	0.434597	0.648276	0.777892	0.584953	0.235882	0.366878	2.23134e-41	1.77936e-65	6.14258e-63	3.32481e-106	0	3.81588e-59	7.99576e-49
C_0.7_post	4.93192e-16	3.54625e-20	0.747849	0.00191526	0.969675	1.69473e-12	6.60667e-05	1.06477e-06	1.26153e-06	9.06309e-06	8.01363e-05	3.51388e-08	0.0017547	3.23577e-07	0.345493	8.80511e-05	2.25835e-06	2.54764e-06	1.0123e-05	2.46409e-07	0.000141439	0.00435685	1.11684e-06	0.0285591	0.0490369	0.572207	0.0601944	0.992746	0.139667	0.0762667	0.692013	0.832055	0.225633	0.857629	0.656497	0.195306	0.9701	0.267409	0.225012	0.918701	0.771958	0.163665	2.61077e-21	1.60612e-42	7.56908e-27	1.00276e-37	3.81588e-59	0	1.24572e-21
G_6.3_post	0.000806059	0.000322264	0.554215	0.736063	0.638175	0.023866	0.223057	0.0679382	0.0799737	0.0802216	0.0693633	0.103779	0.231053	0.0216907	0.447533	0.252966	0.212781	0.175996	0.548667	0.0324898	0.470041	0.893285	0.1196	0.912528	0.691491	0.584901	0.943639	0.436816	0.895798	0.996597	0.57592	0.24786	0.566285	0.39569	0.625201	0.820192	0.57379	0.563503	0.890708	0.698186	0.280128	0.443044	7.31822e-32	1.60919e-37	9.30711e-51	8.70275e-62	7.99576e-49	1.24572e-21	0
G_4.0_post	0.00603739	0.0175606	0.758852	0.896938	0.440347	0.103169	0.173393	0.393578	0.465383	0.208372	0.410828	0.513834	0.669519	0.146867	0.148406	0.310545	0.439474	0.402413	0.736776	0.277242	0.528188	0.918407	0.442174	0.686316	0.670833	0.640109	0.807335	0.584964	0.760586	0.737268	0.698484	0.389359	0.465155	0.666698	0.623636	0.659076	0.653803	0.510464	0.642676	0.741861	0.44853	0.363697	9.78286e-33	5.26619e-38	1.51675e-64	1.73726e-65	3.27048e-44	9.13237e-20	1.72386e-78
G_2.5_post	0.0210744	0.0166052	0.905282	0.262641	0.873202	0.0382763	0.84463	0.388152	0.417655	0.264461	0.426528	0.33173	0.479185	0.208556	0.416937	0.618241	0.594251	0.600886	0.830243	0.355069	0.819703	0.89375	0.791468	0.364552	0.308674	0.1811	0.371298	0.159061	0.396025	0.312912	0.197298	0.0675079	0.386007	0.119691	0.13728	0.205276	0.140743	0.150754	0.219198	0.163851	0.0670314	0.300005	7.31964e-32	1.81025e-37	1.7586e-52	2.74825e-76	4.3225e-55	1.48689e-20	1.0009e-86
G_1.6_post	2.08687e-05	2.85402e-06	0.822115	0.270878	0.665905	0.000166468	0.356589	0.0605759	0.0729184	0.0202998	0.120628	0.0295737	0.0945508	0.0164216	0.200726	0.118717	0.0410032	0.0452346	0.0844758	0.0177147	0.124495	0.29211	0.0948216	0.39249	0.944304	0.604481	0.845904	0.585635	0.798313	0.712414	0.619053	0.325034	0.680154	0.39949	0.45239	0.52296	0.509451	0.444506	0.497225	0.443063	0.242807	0.675972	1.0171e-35	7.50579e-50	9.35563e-55	5.36704e-74	1.08875e-69	7.84985e-37	8.40187e-74
G_1.0_post	4.7984e-08	9.14877e-11	0.985283	0.15631	0.803243	2.43523e-07	0.0871158	0.00606159	0.00658617	0.00425117	0.0257799	0.00142289	0.073254	0.00117991	0.351253	0.025822	0.00127688	0.000944625	0.0114779	0.000223358	0.00774783	0.0664446	0.00178184	0.958774	0.188188	0.348024	0.198978	0.418489	0.38843	0.236684	0.299369	0.606063	0.450038	0.701772	0.666179	0.693487	0.608841	0.833176	0.798731	0.632533	0.874772	0.313021	4.14717e-29	5.81712e-46	8.44842e-38	7.72522e-46	2.89078e-53	5.4027e-57	2.04955e-47
G_0.7_post	5.56211e-08	3.58667e-12	0.611267	0.0550431	0.402495	1.62568e-07	0.0618273	0.00571908	0.00256425	0.0729546	0.00976114	0.00151699	0.491971	0.00261211	0.959032	0.0580212	0.00106575	0.000309169	0.0220802	0.0002372	0.00114176	0.576155	0.000402103	0.542953	0.0848731	0.346694	0.227055	0.424194	0.646936	0.130557	0.211581	0.406932	0.701356	0.472322	0.388438	0.343737	0.435269	0.644433	0.240925	0.364468	0.559498	0.969326	4.51344e-22	1.47551e-29	1.61456e-20	1.07983e-25	2.25852e-32	3.67815e-53	9.07034e-24
General_Health_post	5.2566e-09	3.67455e-08	0.0412633	0.0156133	0.682119	0.00367956	0.0127313	5.57727e-07	5.077e-06	2.30046e-09	0.000414079	1.15877e-07	1.21731e-05	3.11023e-15	0.00254724	0.000136195	1.26163e-06	1.32404e-06	0.000446288	9.6784e-09	0.000542488	0.0172758	7.43476e-06	0.156659	0.813752	0.901178	0.158559	0.527919	0.160625	0.416723	0.84636	0.807041	0.0919413	0.647417	0.546327	0.820717	0.33907	0.519858	0.612423	0.679325	0.765719	0.222888	0.116363	0.000666913	0.0141423	0.000382982	8.88257e-06	4.80254e-07	0.0140763
General_Vision_post	0.125569	0.260335	0.842763	0.296036	0.674382	0.474076	0.958038	0.00354631	0.000294247	0.329008	1.7864e-05	0.518799	0.911594	0.0229798	0.0132385	0.277107	0.874595	0.906297	0.339022	0.572203	0.787541	0.156248	0.586955	0.514365	0.0462599	0.13063	0.000467056	0.354658	9.51805e-05	0.0299934	0.39539	0.197836	0.500379	0.0280979	0.247845	0.0815839	0.332765	0.11786	0.06994	0.38057	0.170389	0.449534	0.784421	0.759496	0.78899	0.934922	0.593098	0.689489	0.756904
Peripheral_Vision_post	0.00139272	1.62308e-05	0.196049	0.492999	0.690756	0.00467833	0.974615	0.00011123	0.000108542	0.00631191	0.000885691	3.12717e-05	0.000121507	0.0041923	0.000117315	0.00122165	2.56633e-05	0.000146554	1.48575e-07	3.77932e-05	0.00323404	0.00227136	8.61764e-05	0.000171183	0.0640639	0.0325297	0.772502	0.00325425	0.990213	0.407145	0.0179532	0.0107026	9.77257e-05	0.00632204	0.0087924	0.0542506	0.00298316	0.0755303	0.0253084	0.00324471	0.00122853	0.000965723	0.0852064	2.02705e-05	0.0448967	0.00290317	0.000237698	1.20939e-06	0.0665198
Ocular_Pain_post	0.000105044	0.00263601	0.698805	0.0747941	0.459799	0.214035	0.827611	0.298732	0.102373	0.100059	0.123757	0.0949147	0.513262	0.00261326	0.0306561	0.613784	0.473148	0.790172	0.0614711	0.577085	0.910316	0.883625	0.0197814	0.338319	0.305163	0.937118	0.0899396	0.565574	0.120165	0.0655881	0.566289	0.184723	0.515024	0.270269	0.877747	0.24786	0.590081	0.279746	0.167994	0.842605	0.299485	0.975751	0.350019	0.232473	0.894319	0.200357	0.0457646	0.141874	0.0104916
Color_Vision_post	0.292774	0.458893	0.32533	0.0121716	0.826546	0.407462	0.460489	0.0120253	0.0188898	0.0498058	0.00566193	0.491473	0.0281261	0.181122	0.537011	0.0948986	0.751207	0.343719	0.17541	0.731557	0.194705	0.44038	0.322856	0.732694	0.0485226	0.244033	0.0983837	0.409684	0.0614752	0.258293	0.507981	0.33071	0.333115	0.307245	0.598626	0.988066	0.474319	0.901649	0.935289	0.619698	0.471056	0.927367	0.0449558	0.28706	0.217776	0.162411	0.270557	0.548812	0.00464753
Role_Limitation_post	0.244852	0.13127	0.294708	0.489673	0.550247	0.104671	0.306026	0.230005	0.150925	0.869985	0.1709	0.355719	0.793475	0.41143	0.0903501	0.532835	0.802987	0.58323	0.483255	0.76441	0.329036	0.788658	0.859574	0.188698	0.412	0.519007	0.215416	0.691596	0.119551	0.473534	0.642919	0.548008	0.142935	0.226465	0.429709	0.290217	0.533857	0.221921	0.331614	0.946598	0.426048	0.300642	0.00117205	0.00024689	0.00625862	0.000785414	0.000378019	0.00207988	7.10214e-05
Mental_Health_post	0.292632	0.261515	0.380078	0.0719745	0.26275	0.00456183	0.630897	0.879086	0.808835	0.963562	0.933642	0.880042	0.862974	0.896591	0.712532	0.0053191	0.595079	0.344343	0.440335	0.768384	0.308173	0.812735	0.849833	0.0457689	0.486301	0.974951	0.804022	0.886265	0.575472	0.605886	0.804891	0.801156	0.169876	0.78131	0.975618	0.918008	0.949614	0.585877	0.595347	0.967463	0.978406	0.182705	0.0617118	0.029457	0.131483	0.11236	0.1689	0.186864	0.00692494
Social_Function_post	9.49772e-05	0.00030736	0.151416	0.476403	0.514214	0.147883	0.0402925	1.20572e-06	8.61102e-07	0.00300282	1.53685e-06	0.000469836	0.000214799	0.110092	0.923529	0.0142476	0.00397582	0.00604905	0.000978456	0.000453283	0.0702771	0.0037036	0.00451282	0.529329	0.0318979	0.114267	0.000355399	0.511674	0.00023327	0.00519725	0.262779	0.266207	0.6066	0.423306	0.345444	0.086176	0.609475	0.0823447	0.17212	0.450485	0.442566	0.545817	0.0320005	0.0015949	0.113798	0.0323962	0.0205392	0.000756618	0.0258557
Dependency_post	0.000884774	0.0470228	0.516299	0.931993	0.92026	0.419491	0.117771	0.665023	0.385801	0.15212	0.374347	0.507343	0.615589	0.0508793	0.129916	0.247711	0.263017	0.152133	0.672419	0.60156	0.0790377	0.841099	0.817246	0.227145	0.0256192	0.118312	0.771493	0.0401716	0.999042	0.788378	0.0269266	0.0473057	0.0328811	0.178337	0.194662	0.720532	0.0837829	0.795648	0.83146	0.0533379	0.0750795	0.0663461	0.000496259	0.0128433	0.0428123	0.00888892	0.00224934	0.00970972	1.97841e-05
Near_Vision_post	0.00842428	0.0216949	0.328968	0.282138	0.537995	0.00521195	0.531967	0.0359635	0.0224371	0.348826	0.0163349	0.174695	0.0998448	0.978695	0.172416	0.994949	0.324778	0.534185	0.0520574	0.107826	0.99349	0.0372356	0.317931	0.504456	0.0691297	0.115291	0.00747265	0.222536	0.0085184	0.0199656	0.0874832	0.0990503	0.791065	0.270396	0.212595	0.0382225	0.34673	0.0402009	0.0586614	0.232929	0.197763	0.876749	0.000668509	5.64829e-05	0.0131663	0.00314732	0.00286487	6.41165e-05	0.0015034
Driving_General_post	0.0041597	0.112848	0.497511	0.105072	0.0920774	0.0154272	0.338591	0.441132	0.354167	0.967071	0.269957	0.818621	0.598767	0.417475	0.890983	0.291027	0.190142	0.147529	0.174225	0.0685649	0.146891	0.410853	0.566144	0.175047	0.791484	0.325304	0.560446	0.274887	0.543538	0.459934	0.407247	0.54958	0.130552	0.786584	0.286317	0.377956	0.262864	0.277847	0.530878	0.354015	0.490789	0.41297	0.0314648	0.0388565	0.0172476	0.01181	0.0432429	0.282066	0.0400167
Distance_Vision_post	6.96411e-11	8.19124e-09	0.134637	0.275054	0.208727	0.00187117	0.0156682	9.57377e-06	1.96401e-05	8.43941e-05	8.17066e-05	0.000437236	4.40837e-05	0.000441972	0.134185	3.78075e-05	7.40199e-06	1.44394e-05	1.01359e-06	4.21491e-07	0.00148681	0.000270547	7.82932e-06	0.206804	0.147927	0.659945	0.042106	0.782545	0.0179644	0.346375	0.708936	0.667685	0.156025	0.871073	0.947635	0.440594	0.740846	0.25756	0.957057	0.989113	0.953461	0.25843	0.0143468	2.28137e-05	0.0298824	0.00275487	0.000427903	9.74286e-07	0.00253024
25-item_post	3.00256e-09	1.44117e-07	0.157616	0.204987	0.373092	0.000744606	0.185634	0.000306005	0.000794315	0.000217877	0.00118103	0.0161379	0.000625332	6.50245e-05	0.133659	0.0155346	0.000894524	0.00258053	9.98338e-05	3.26056e-05	0.0636386	0.00745429	0.000191537	0.201347	0.183073	0.516075	0.0942446	0.82257	0.0642362	0.377121	0.35625	0.297036	0.173138	0.561782	0.829881	0.566515	0.988872	0.453107	0.924842	0.750783	0.583487	0.41318	0.00282112	1.26871e-05	0.00809496	0.000165856	2.16029e-05	1.41778e-06	4.1257e-05
Driving_Daytime_post	0.506762	0.137755	0.226758	0.0370941	0.168692	0.0247116	0.0594593	0.143587	0.123515	0.438505	0.0322109	0.344952	0.733897	0.876061	0.193394	0.00109195	0.583919	0.470596	0.956729	0.391776	0.628548	0.991712	0.356004	0.078864	0.0156104	0.0342332	0.0387512	0.0451055	0.00595961	0.254425	0.0622974	0.0129666	0.907738	0.0162316	0.0226674	0.0202347	0.0371294	0.0107345	0.0628867	0.0475301	0.0096077	0.955127	0.0880571	0.0325427	0.31479	0.403679	0.703633	0.382375	0.301528
Driving_Nighttime_post	0.0853652	0.0192876	0.994412	0.0756491	0.533141	0.0493814	0.709854	0.00123767	0.00261374	0.00222493	0.0151683	0.00135816	0.013007	0.00152092	0.729759	0.229666	0.00138127	0.00350117	0.00064732	0.022779	0.00262384	0.0425656	0.0044968	0.122194	0.829807	0.941404	0.203777	0.679508	0.206323	0.438209	0.631644	0.757922	0.603421	0.96903	0.785882	0.989603	0.700835	0.908842	0.944163	0.639703	0.537548	0.916679	0.682405	0.914382	0.743717	0.480422	0.777676	0.748322	0.723689
Driving_Adverse_Conditions_post	0.0997194	0.190186	0.658907	0.321185	0.0828529	0.217758	0.462012	0.00418324	0.00373608	0.04729	0.00240603	0.104191	0.0708286	0.0768236	0.799251	0.852873	0.124389	0.152542	0.150911	0.00797217	0.611069	0.21244	0.118937	0.660667	0.479816	0.225257	0.0156362	0.415804	0.00879297	0.064743	0.524994	0.244447	0.187767	0.36955	0.354842	0.117111	0.494216	0.103337	0.132168	0.581241	0.323124	0.167142	0.0715221	0.556352	0.117302	0.123822	0.314507	0.531931	0.152721
Spectacle Dependence_Distance_post	0.344652	0.130606	0.202468	0.665048	0.0757679	0.546533	0.910074	0.0239943	0.0186586	0.239503	0.0333174	0.0464565	0.125966	0.334092	0.89669	0.128311	0.0927666	0.0726124	0.150842	0.0516025	0.14443	0.196895	0.0755021	0.922703	0.551352	0.835183	0.0128902	0.769145	0.0137179	0.0867692	0.880133	0.980655	0.954755	0.524502	0.921467	0.137851	0.574192	0.0730772	0.378479	0.867387	0.864051	0.927907	0.0514694	0.0815477	0.112361	0.0450961	0.0764225	0.102495	0.00684053
Spectacle Dependence_Intermediate_post	0.177586	0.0790373	0.164095	0.849706	0.627835	0.228501	0.75953	0.0962105	0.122852	0.0526749	0.161169	0.165772	0.0353314	0.328208	0.353401	0.00219753	0.00215077	0.00169879	0.00591536	0.00251409	0.00525812	0.00727782	0.0621772	0.916646	0.932993	0.34247	0.0320186	0.527839	0.0224856	0.126401	0.281715	0.388063	0.917794	0.665541	0.466149	0.105627	0.673671	0.0465163	0.344659	0.543766	0.500781	0.573447	0.0163317	0.0214638	0.10573	0.0307581	0.0608359	0.0680108	0.038505
Spectacle Dependence_Near_post	0.10757	0.2099	0.0144004	0.619709	0.0367341	0.127096	0.540953	0.0783783	0.0688865	0.233909	0.270911	0.00356076	0.414787	0.0256724	0.411987	0.0304551	0.669803	0.640078	0.939281	0.573567	0.624968	0.990042	0.820948	0.592903	0.6359	0.746441	0.464548	0.482434	0.696629	0.284308	0.666897	0.907314	0.899226	0.435356	0.648393	0.640594	0.380566	0.630637	0.564961	0.656962	0.719253	0.668637	0.204331	0.0587707	0.230694	0.0755689	0.0530884	0.0663351	0.0423311
[truncated: 24 more columns]
