# Supplementary material for: Comparison of visual performance between monofocal and multifocal intraocular lenses of the same material and basic design
Source: Sci Rep. 2020 Sep 23;10:15490. doi: 10.1038/s41598-020-72473-x (PMC7511318; doi:10.1038/s41598-020-72473-x)
Supplement: Supplementary file 5 — Supplementary Table S4. [file 41598_2020_72473_MOESM5_ESM.xlsx]

## Sheet: Table 1
Table 1. Single regression
(A) Categorical variable
		N(%)
Variable	Levels	Mono	Multi	P
Sex	F/M	268 (59.3)/184 (40.7)	518 (78.1)/145 (21.9)	2.01992e-11
(B) Continuous variables
		N, Mean±SD
Variable		Mono	Multi	P
Age		452, 72.301±6.817	663, 67.043±7.809	6.07754e-56
SE		762, 0.110±0.474	1069, 0.229±0.448	2.26266e-09
CYL		640, -0.955±0.535	849, -0.785±0.397	1.16695e-08
Corneal Astigmatism		754, -0.780±0.461	525, -0.731±0.413	0.193955
Axial Length		900, 23.536±1.283	1326, 24.045±1.574	1.72801e-13
WF_4_post_C_Astigmatism		581, -0.998±0.631	953, -0.873±0.501	0.0034967
WF_4_post_C_TotalHOA		581, 0.233±0.127	953, 0.204±0.105	1.05059e-06
WF_4_post_C_Third		581, 0.201±0.123	953, 0.174±0.100	8.89404e-06
WF_4_post_C_Fourth		581, 0.107±0.059	953, 0.098±0.054	0.00120197
WF_4_post_C_Trefoil		581, 0.155±0.102	953, 0.131±0.086	1.16303e-05
WF_4_post_C_Coma		581, 0.112±0.092	953, 0.100±0.075	0.0385171
WF_4_post_C_Tetrafoil		581, 0.069±0.047	953, 0.059±0.045	1.95132e-06
WF_4_post_C_2ndAstig		581, 0.047±0.042	953, 0.039±0.030	0.00157743
WF_4_post_C_Spherical		581, 0.045±0.045	953, 0.048±0.047	0.0455414
WF_6_post_C_Astigmatism		500, -0.740±1.021	868, -0.623±0.433	0.00327727
WF_6_post_C_TotalHOA		500, 0.704±1.285	868, 0.580±0.435	1.93177e-11
WF_6_post_C_Third		500, 0.474±0.894	868, 0.390±0.310	4.44298e-06
WF_6_post_C_Fourth		500, 0.440±0.719	868, 0.368±0.249	4.18023e-14
WF_6_post_C_Trefoil		500, 0.348±0.636	868, 0.278±0.236	7.55914e-06
WF_6_post_C_Coma		500, 0.288±0.646	868, 0.245±0.235	0.100543
WF_6_post_C_Tetrafoil		500, 0.212±0.466	868, 0.169±0.180	1.95673e-06
WF_6_post_C_2ndAstig		500, 0.134±0.457	868, 0.100±0.158	0.0172682
WF_6_post_C_Spherical		500, 0.321±0.345	868, 0.274±0.162	3.98558e-07
Pupil Diameter_post		592, 4.190±0.811	980, 4.480±0.871	2.52286e-10

## Sheet: Supplemental Table S4(A)
Supplemental Table S4(A). Correlation coefficients for multifocal IOLs
	UDVA_post	CDVA_post	UIVA_post	CIVA_post	UNVA_post	CNVA_post	WF_4_post_O_Astigmatism	WF_4_post_O_TotalHOA	WF_4_post_O_Third	WF_4_post_O_Fourth	WF_4_post_O_Trefoil	WF_4_post_O_Coma	WF_4_post_O_Tetrafoil	WF_4_post_O_2ndAstig	WF_4_post_O_Spherical	WF_4_post_I_Astigmatism	WF_4_post_I_TotalHOA	WF_4_post_I_Third	WF_4_post_I_Fourth	WF_4_post_I_Trefoil	WF_4_post_I_Coma	WF_4_post_I_Tetrafoil	WF_4_post_I_2ndAstig	WF_4_post_I_Spherical	WF_6_post_O_Astigmatism	WF_6_post_O_TotalHOA	WF_6_post_O_Third	WF_6_post_O_Fourth	WF_6_post_O_Trefoil	WF_6_post_O_Coma	WF_6_post_O_Tetrafoil	WF_6_post_O_2ndAstig	WF_6_post_O_Spherical	WF_6_post_I_Astigmatism	WF_6_post_I_TotalHOA	WF_6_post_I_Third	WF_6_post_I_Fourth	WF_6_post_I_Trefoil	WF_6_post_I_Coma	WF_6_post_I_Tetrafoil	WF_6_post_I_2ndAstig	WF_6_post_I_Spherical	C_6.3_post	C_4.0_post	C_2.5_post	C_1.6_post	C_1.0_post	C_0.7_post	G_6.3_post
UDVA_post	1	0.678324	0.244686	0.209066	0.510181	0.413414	-0.443345	0.142171	0.106056	0.256918	0.0647704	0.181585	0.124865	0.245093	0.167169	0.00265579	0.136917	0.135395	0.1255	0.151647	0.119252	0.0798877	0.120032	-0.0286018	-0.213797	0.0426686	0.0353846	0.0337701	0.0608658	0.0252491	0.00397099	0.0861575	0.0396278	-0.108643	0.0597253	0.0615603	0.0424793	0.0903085	0.0431275	0.0292493	0.0832201	0.0160803	0.156731	0.269707	0.319707	0.333251	0.365729	0.299472	0.187861
CDVA_post	0.678324	1	0.357136	0.462776	0.485311	0.649315	-0.175073	0.383003	0.340458	0.397868	0.284325	0.306915	0.34602	0.377782	0.0123433	-0.152311	0.3387	0.33574	0.288012	0.372949	0.288602	0.301445	0.37338	0.0905852	-0.15336	0.146563	0.211135	0.10749	0.251478	0.161593	0.0874106	0.167041	0.0855789	-0.169552	0.142342	0.160249	0.109842	0.192907	0.119933	0.0957066	0.147332	0.128493	0.193146	0.303562	0.310135	0.428012	0.425381	0.369737	0.119245
UIVA_post	0.244686	0.357136	1	0.300413	0.267884	0.257355	-0.00970001	0.16872	0.13875	0.211266	0.102198	0.182186	0.170764	0.173874	0.0699061	-0.0792261	0.250881	0.257646	0.177123	0.265776	0.25055	0.171245	0.205221	0.0572033	-0.0598583	0.0492008	0.111896	0.0329722	0.114023	0.0965132	0.0286157	0.0426731	0.00817893	-0.0573137	0.074276	0.130181	0.037486	0.151725	0.0940133	0.0390516	0.0339187	0.0279061	0.169419	0.155754	0.129534	0.195927	0.16047	0.0985762	0.0645953
CIVA_post	0.209066	0.462776	0.300413	1	0.406151	0.69056	-0.00379229	0.204604	0.170177	0.23234	0.165565	0.084347	0.21828	0.204053	0.00388358	-0.0828874	0.0960628	0.0914493	0.102227	0.108827	0.0649945	0.123651	0.163014	0.0678846	-0.0717019	0.10679	0.15874	0.0836354	0.183607	0.110435	0.100484	0.109632	0.0827272	-0.084934	0.107524	0.132913	0.084503	0.14666	0.108928	0.109966	0.0997407	0.0957809	0.0448428	0.0560446	-0.021801	0.070456	0.0785445	-0.00306184	-0.0298279
UNVA_post	0.510181	0.485311	0.267884	0.406151	1	0.583365	-0.144102	0.16054	0.128989	0.20626	0.122112	0.109224	0.141028	0.187113	0.0896453	-0.0327672	0.0734661	0.0736585	0.0528989	0.071086	0.0647199	0.0603352	0.0619084	-0.021766	-0.0041804	-0.0127862	0.0436498	-0.0424228	0.0713445	0.0151842	-0.0273886	-0.0141967	-0.0480629	0.0178979	-0.00757098	0.041537	-0.0421099	0.0644113	0.0193644	-0.00650469	-0.0164302	-0.0617574	0.223678	0.186048	0.216416	0.212427	0.188263	0.114948	0.188397
CNVA_post	0.413414	0.649315	0.257355	0.69056	0.583365	1	-0.0171598	0.184532	0.141967	0.273055	0.114492	0.157273	0.264394	0.251973	-0.0195052	-0.0655141	0.152962	0.145076	0.147199	0.158763	0.11867	0.182583	0.199024	0.064458	-0.0346587	0.07409	0.111049	0.0475325	0.138854	0.0873848	0.0530341	0.0974443	0.0478321	-0.0577905	0.0809995	0.106718	0.0467369	0.135006	0.075765	0.0659068	0.0782803	0.0806086	0.0622447	0.154709	0.135358	0.234706	0.282596	0.11287	0.0549864
WF_4_post_O_Astigmatism	-0.443345	-0.175073	-0.00970001	-0.00379229	-0.144102	-0.0171598	1	-0.0867452	-0.0573852	-0.196932	-0.0615309	0.00210945	-0.0711077	-0.165694	-0.187659	0.0533462	0.0222083	0.034687	-0.0191559	0.0026322	0.064207	-0.0544942	-0.124974	-0.138847	0.459238	-0.13447	-0.0812838	-0.14846	-0.142323	-0.0117422	-0.14084	-0.176387	-0.114672	0.154905	-0.115137	-0.0556666	-0.14521	-0.105343	-0.014559	-0.136866	-0.166222	-0.083051	0.0554754	-0.0365359	-0.065904	-0.0708665	-0.0853848	-0.218641	-0.002543
WF_4_post_O_TotalHOA	0.142171	0.383003	0.16872	0.204604	0.16054	0.184532	-0.0867452	1	0.977147	0.654417	0.9068	0.611169	0.650008	0.49649	0.118963	-0.36062	0.554147	0.545239	0.500621	0.635068	0.454547	0.537591	0.526431	0.12623	-0.32765	0.436625	0.609276	0.334607	0.657965	0.507776	0.365336	0.346752	0.176737	-0.379769	0.385566	0.419839	0.338195	0.399411	0.39459	0.355763	0.335112	0.173992	0.150933	0.113103	0.0804157	0.130702	0.126288	0.165133	0.163146
WF_4_post_O_Third	0.106056	0.340458	0.13875	0.170177	0.128989	0.141967	-0.0573852	0.977147	1	0.484611	0.944084	0.590192	0.521103	0.364276	0.0502205	-0.348538	0.482472	0.481365	0.413454	0.568255	0.399351	0.43389	0.424293	0.0643372	-0.241464	0.33934	0.527852	0.234506	0.579655	0.425999	0.271735	0.244607	0.0761528	-0.284605	0.291338	0.329738	0.246851	0.296128	0.323148	0.26754	0.239572	0.0744966	0.162922	0.129868	0.10663	0.138603	0.113501	0.151269	0.191086
WF_4_post_O_Fourth	0.256918	0.397868	0.211266	0.23234	0.20626	0.273055	-0.196932	0.654417	0.484611	1	0.388131	0.444324	0.827074	0.783183	0.356605	-0.239564	0.570869	0.531077	0.628796	0.603581	0.44026	0.700822	0.707252	0.29388	-0.542666	0.633763	0.649194	0.59127	0.667594	0.597666	0.566192	0.593907	0.517053	-0.600175	0.599338	0.587295	0.566909	0.614773	0.514041	0.549413	0.564622	0.495442	0.0339765	0.0169624	-0.043935	0.0556241	0.130294	0.157448	-0.0234645
WF_4_post_O_Trefoil	0.0647704	0.284325	0.102198	0.165565	0.122112	0.114492	-0.0615309	0.9068	0.944084	0.388131	1	0.303146	0.42108	0.279267	0.0431278	-0.329874	0.363892	0.357914	0.321163	0.490071	0.249977	0.337837	0.360524	0.083144	-0.23262	0.310237	0.489527	0.213494	0.58269	0.344965	0.257955	0.212804	0.0625712	-0.257139	0.249621	0.267754	0.224955	0.230383	0.267401	0.248612	0.215322	0.0829917	0.148821	0.124417	0.12115	0.130521	0.0616303	0.10571	0.212598
WF_4_post_O_Coma	0.181585	0.306915	0.182186	0.084347	0.109224	0.157273	0.00210945	0.611169	0.590192	0.444324	0.303146	1	0.448988	0.390374	0.0655372	-0.146437	0.494896	0.516154	0.364137	0.456115	0.543708	0.391164	0.318444	0.0210261	-0.0976415	0.206644	0.310078	0.139467	0.217838	0.390874	0.13221	0.160703	0.0813466	-0.172759	0.213341	0.274739	0.146569	0.257964	0.263362	0.149057	0.141198	0.0463728	0.12658	0.104453	0.0443685	0.117793	0.217503	0.200929	0.0662027
WF_4_post_O_Tetrafoil	0.124865	0.34602	0.170764	0.21828	0.141028	0.264394	-0.0711077	0.650008	0.521103	0.827074	0.42108	0.448988	1	0.45188	0.0130064	-0.319191	0.538591	0.488627	0.625757	0.576669	0.380903	0.760967	0.54943	0.198183	-0.375937	0.460295	0.489584	0.404982	0.556029	0.407822	0.450515	0.431863	0.234766	-0.413523	0.42825	0.409863	0.394822	0.476063	0.310373	0.40459	0.397876	0.248472	0.00817852	0.0021488	-0.0284799	0.0502068	0.0834991	0.111058	0.0204176
WF_4_post_O_2ndAstig	0.245093	0.377782	0.173874	0.204053	0.187113	0.251973	-0.165694	0.49649	0.364276	0.783183	0.279267	0.390374	0.45188	1	0.137641	-0.1294	0.277665	0.25812	0.331274	0.315847	0.200952	0.315784	0.696356	0.299528	-0.367795	0.476537	0.513063	0.443354	0.473985	0.517966	0.402013	0.441027	0.42984	-0.440334	0.438018	0.444065	0.422313	0.430947	0.426033	0.403608	0.405118	0.437302	0.053677	0.00341932	-0.0209745	-0.0225953	0.107629	0.119603	-0.0334027
WF_4_post_O_Spherical	0.167169	0.0123433	0.0699061	0.00388358	0.0896453	-0.0195052	-0.187659	0.118963	0.0502205	0.356605	0.0431278	0.0655372	0.0130064	0.137641	1	0.126877	0.21931	0.232525	0.140785	0.215494	0.238613	0.195295	0.10854	0.170097	-0.532414	0.511984	0.465555	0.527817	0.416627	0.477897	0.418477	0.483849	0.641946	-0.541581	0.515041	0.50521	0.508256	0.452239	0.522871	0.467934	0.510361	0.507831	0.0286624	0.0247937	-0.0551924	0.0793827	0.0926531	0.117581	-0.0530944
WF_4_post_I_Astigmatism	0.00265579	-0.152311	-0.0792261	-0.0828874	-0.0327672	-0.0655141	0.0533462	-0.36062	-0.348538	-0.239564	-0.329874	-0.146437	-0.319191	-0.1294	0.126877	1	-0.551905	-0.534838	-0.537165	-0.51373	-0.500855	-0.490265	-0.495892	0.0140292	-0.00861749	-0.0945032	-0.168607	-0.047938	-0.265483	-0.0586759	-0.0947868	-0.0349925	0.117286	0.0144973	-0.0689466	-0.0700529	-0.0375783	-0.120167	0.00192381	-0.0444678	-0.013833	0.0345763	-0.0183801	-0.0493779	-0.0952391	-0.144333	-0.126922	-0.0984229	-0.221942
WF_4_post_I_TotalHOA	0.136917	0.3387	0.250881	0.0960628	0.0734661	0.152962	0.0222083	0.554147	0.482472	0.570869	0.363892	0.494896	0.538591	0.277665	0.21931	-0.551905	1	0.991723	0.86801	0.961097	0.957424	0.830799	0.681709	0.0408933	-0.217845	0.305474	0.358102	0.25765	0.371613	0.328615	0.255108	0.281423	0.183001	-0.309528	0.335039	0.376725	0.249351	0.415711	0.30034	0.242369	0.265674	0.196784	0.088603	0.123019	0.0741499	0.234009	0.222248	0.202169	0.0516927
WF_4_post_I_Third	0.135395	0.33574	0.257646	0.0914493	0.0736585	0.145076	0.034687	0.545239	0.481365	0.531077	0.357914	0.516154	0.488627	0.25812	0.232525	-0.534838	0.991723	1	0.803722	0.957563	0.977268	0.790223	0.648528	0.0925533	-0.218315	0.314878	0.373085	0.266848	0.37328	0.352712	0.264688	0.294975	0.196173	-0.317696	0.345355	0.39211	0.258546	0.429348	0.31607	0.254638	0.281834	0.217609	0.0991946	0.117374	0.0676329	0.230353	0.22309	0.193188	0.053149
WF_4_post_I_Fourth	0.1255	0.288012	0.177123	0.102227	0.0528989	0.147199	-0.0191559	0.500621	0.413454	0.628796	0.321163	0.364137	0.625757	0.331274	0.140785	-0.537165	0.86801	0.803722	1	0.817651	0.732169	0.856699	0.735421	-0.167704	-0.212071	0.260386	0.273674	0.223116	0.318078	0.229474	0.218829	0.216154	0.136025	-0.270827	0.286991	0.294914	0.222707	0.323374	0.239528	0.204968	0.196733	0.108017	0.0636785	0.126024	0.0929521	0.204019	0.190094	0.205335	0.0271828
WF_4_post_I_Trefoil	0.151647	0.372949	0.265776	0.108827	0.071086	0.158763	0.0026322	0.635068	0.568255	0.603581	0.490071	0.456115	0.576669	0.315847	0.215494	-0.51373	0.961097	0.957563	0.817651	1	0.879059	0.805028	0.716371	0.137427	-0.290675	0.373965	0.436205	0.321549	0.45662	0.387275	0.327059	0.332911	0.235761	-0.377169	0.410284	0.448665	0.328091	0.476369	0.377394	0.321155	0.32788	0.2505	0.100048	0.113026	0.0754844	0.230778	0.209943	0.206369	0.0581878
WF_4_post_I_Coma	0.119252	0.288602	0.25055	0.0649945	0.0647199	0.11867	0.064207	0.454547	0.399351	0.44026	0.249977	0.543708	0.380903	0.200952	0.238613	-0.500855	0.957424	0.977268	0.732169	0.879059	1	0.720474	0.546114	0.0676913	-0.150287	0.247725	0.29667	0.206986	0.277615	0.303786	0.195005	0.243556	0.152543	-0.25373	0.272713	0.320031	0.188943	0.357927	0.246959	0.183706	0.225665	0.18291	0.100138	0.113785	0.059064	0.218055	0.219131	0.173635	0.0530592
WF_4_post_I_Tetrafoil	0.0798877	0.301445	0.171245	0.123651	0.0603352	0.182583	-0.0544942	0.537591	0.43389	0.700822	0.337837	0.391164	0.760967	0.315784	0.195295	-0.490265	0.830799	0.790223	0.856699	0.805028	0.720474	1	0.705377	0.256089	-0.429947	0.52264	0.510471	0.484305	0.557029	0.4501	0.49724	0.490925	0.352159	-0.494027	0.512747	0.483317	0.466585	0.542027	0.382181	0.457768	0.462614	0.381644	0.102119	0.141247	0.0740624	0.186558	0.191758	0.183551	0.0315852
WF_4_post_I_2ndAstig	0.120032	0.37338	0.205221	0.163014	0.0619084	0.199024	-0.124974	0.526431	0.424293	0.707252	0.360524	0.318444	0.54943	0.696356	0.10854	-0.495892	0.681709	0.648528	0.735421	0.716371	0.546114	0.705377	1	0.304622	-0.459084	0.558476	0.58024	0.521261	0.582021	0.543138	0.503502	0.508146	0.445822	-0.531765	0.569701	0.573595	0.522647	0.587268	0.525677	0.499092	0.483014	0.446005	0.0776478	0.0979197	0.0692852	0.106367	0.182169	0.216207	-0.011584
WF_4_post_I_Spherical	-0.0286018	0.0905852	0.0572033	0.0678846	-0.021766	0.064458	-0.138847	0.12623	0.0643372	0.29388	0.083144	0.0210261	0.198183	0.299528	0.170097	0.0140292	0.0408933	0.0925533	-0.167704	0.137427	0.0676913	0.256089	0.304622	1	-0.595201	0.693346	0.611936	0.70336	0.586273	0.595417	0.685386	0.70144	0.661217	-0.635527	0.648653	0.55959	0.683328	0.592668	0.486644	0.662955	0.687728	0.766937	0.0610662	0.00365763	-0.0782792	-0.0921803	0.000996944	-0.0220819	-0.0359284
WF_6_post_O_Astigmatism	-0.213797	-0.15336	-0.0598583	-0.0717019	-0.0041804	-0.0346587	0.459238	-0.32765	-0.241464	-0.542666	-0.23262	-0.0976415	-0.375937	-0.367795	-0.532414	-0.00861749	-0.217845	-0.218315	-0.212071	-0.290675	-0.150287	-0.429947	-0.459084	-0.595201	1	-0.874402	-0.750086	-0.889834	-0.7258	-0.73523	-0.856053	-0.895068	-0.751267	0.913774	-0.858826	-0.751843	-0.889215	-0.739949	-0.736549	-0.858463	-0.890895	-0.704965	-0.0999764	-0.00314227	0.0405377	0.0239726	-0.02832	-0.0940563	0.0857783
WF_6_post_O_TotalHOA	0.0426686	0.146563	0.0492008	0.10679	-0.0127862	0.07409	-0.13447	0.436625	0.33934	0.633763	0.310237	0.206644	0.460295	0.476537	0.511984	-0.0945032	0.305474	0.314878	0.260386	0.373965	0.247725	0.52264	0.558476	0.693346	-0.874402	1	0.928801	0.988998	0.883212	0.924869	0.969228	0.967886	0.852916	-0.958195	0.969229	0.890235	0.978831	0.864629	0.868545	0.968841	0.964845	0.829074	0.138246	0.027098	-0.0563321	-0.0274089	0.0560955	0.0619184	-0.0608166
WF_6_post_O_Third	0.0353846	0.211135	0.111896	0.15874	0.0436498	0.111049	-0.0812838	0.609276	0.527852	0.649194	0.489527	0.310078	0.489584	0.513063	0.465555	-0.168607	0.358102	0.373085	0.273674	0.436205	0.29667	0.510471	0.58024	0.611936	-0.750086	0.928801	1	0.873283	0.966394	0.958561	0.881366	0.872416	0.730016	-0.858686	0.89934	0.912246	0.867997	0.887827	0.885647	0.889443	0.875714	0.697254	0.142031	0.0798885	-0.0183494	0.0302975	0.114097	0.116878	0.000434896
WF_6_post_O_Fourth	0.0337701	0.10749	0.0329722	0.0836354	-0.0424228	0.0475325	-0.14846	0.334607	0.234506	0.59127	0.213494	0.139467	0.404982	0.443354	0.527817	-0.047938	0.25765	0.266848	0.223116	0.321549	0.206986	0.484305	0.521261	0.70336	-0.889834	0.988998	0.873283	1	0.81983	0.880482	0.968038	0.972599	0.881074	-0.961464	0.959925	0.855448	0.986585	0.830163	0.836069	0.965221	0.968143	0.860386	0.132975	-0.00345385	-0.0785118	-0.053078	0.0305887	0.0378241	-0.0959446
WF_6_post_O_Trefoil	0.0608658	0.251478	0.114023	0.183607	0.0713445	0.138854	-0.142323	0.657965	0.579655	0.667594	0.58269	0.217838	0.556029	0.473985	0.416627	-0.265483	0.371613	0.37328	0.318078	0.45662	0.277615	0.557029	0.582021	0.586273	-0.7258	0.883212	0.966394	0.81983	1	0.862033	0.831434	0.832648	0.659516	-0.815414	0.844778	0.848357	0.815634	0.851599	0.797458	0.829984	0.834004	0.641849	0.104362	0.0783696	-0.0108494	0.0429722	0.0874705	0.106992	0.0326928
WF_6_post_O_Coma	0.0252491	0.161593	0.0965132	0.110435	0.0151842	0.0873848	-0.0117422	0.507776	0.425999	0.597666	0.344965	0.390874	0.407822	0.517966	0.477897	-0.0586759	0.328615	0.352712	0.229474	0.387275	0.303786	0.4501	0.543138	0.595417	-0.73523	0.924869	0.958561	0.880482	0.862033	1	0.87889	0.866119	0.750222	-0.860532	0.9094	0.919069	0.876774	0.868338	0.923378	0.89869	0.87032	0.70327	0.176124	0.0963582	-0.00488233	0.0272386	0.14438	0.122635	-0.0221117
WF_6_post_O_Tetrafoil	0.00397099	0.0874106	0.0286157	0.100484	-0.0273886	0.0530341	-0.14084	0.365336	0.271735	0.566192	0.257955	0.13221	0.450515	0.402013	0.418477	-0.0947868	0.255108	0.264688	0.218829	0.327059	0.195005	0.49724	0.503502	0.685386	-0.856053	0.969228	0.881366	0.968038	0.831434	0.87889	1	0.947353	0.780895	-0.916909	0.932699	0.840178	0.955314	0.820745	0.815516	0.978874	0.940921	0.783415	0.16233	0.00718885	-0.0521289	-0.048974	0.0291788	0.0229975	-0.081038
WF_6_post_O_2ndAstig	0.0861575	0.167041	0.0426731	0.109632	-0.0141967	0.0974443	-0.176387	0.346752	0.244607	0.593907	0.212804	0.160703	0.431863	0.441027	0.483849	-0.0349925	0.281423	0.294975	0.216154	0.332911	0.243556	0.490925	0.508146	0.70144	-0.895068	0.967886	0.872416	0.972599	0.832648	0.866119	0.947353	1	0.840783	-0.96731	0.951467	0.869239	0.963588	0.869995	0.832275	0.948796	0.992616	0.822314	0.120393	-0.0220546	-0.0940372	-0.0644641	0.0130168	0.0289236	-0.102622
WF_6_post_O_Spherical	0.0396278	0.0855789	0.00817893	0.0827272	-0.0480629	0.0478321	-0.114672	0.176737	0.0761528	0.517053	0.0625712	0.0813466	0.234766	0.42984	0.641946	0.117286	0.183001	0.196173	0.136025	0.235761	0.152543	0.352159	0.445822	0.661217	-0.751267	0.852916	0.730016	0.881074	0.659516	0.750222	0.780895	0.840783	1	-0.837401	0.827658	0.738917	0.85368	0.708939	0.725414	0.806906	0.842655	0.93424	0.0377074	-0.0236168	-0.135815	-0.0733627	0.0178899	0.0441282	-0.136729
WF_6_post_I_Astigmatism	-0.108643	-0.169552	-0.0573137	-0.084934	0.0178979	-0.0577905	0.154905	-0.379769	-0.284605	-0.600175	-0.257139	-0.172759	-0.413523	-0.440334	-0.541581	0.0144973	-0.309528	-0.317696	-0.270827	-0.377169	-0.25373	-0.494027	-0.531765	-0.635527	0.913774	-0.958195	-0.858686	-0.961464	-0.815414	-0.860532	-0.916909	-0.96731	-0.837401	1	-0.959533	-0.874052	-0.969181	-0.851855	-0.859739	-0.938454	-0.973808	-0.786651	-0.136235	-0.0168781	0.065965	0.0394173	-0.0306028	-0.0549156	0.0891893
WF_6_post_I_TotalHOA	0.0597253	0.142342	0.074276	0.107524	-0.00757098	0.0809995	-0.115137	0.385566	0.291338	0.599338	0.249621	0.213341	0.42825	0.438018	0.515041	-0.0689466	0.335039	0.345355	0.286991	0.410284	0.272713	0.512747	0.569701	0.648653	-0.858826	0.969229	0.89934	0.959925	0.844778	0.9094	0.932699	0.951467	0.827658	-0.959533	1	0.953376	0.982709	0.929428	0.935656	0.969856	0.967821	0.757758	0.126379	0.021711	-0.0671107	-0.0298071	0.0439176	0.050881	-0.0803006
WF_6_post_I_Third	0.0615603	0.160249	0.130181	0.132913	0.041537	0.106718	-0.0556666	0.419839	0.329738	0.587295	0.267754	0.274739	0.409863	0.444065	0.50521	-0.0700529	0.376725	0.39211	0.294914	0.448665	0.320031	0.483317	0.573595	0.55959	-0.751843	0.890235	0.912246	0.855448	0.848357	0.919069	0.840178	0.869239	0.738917	-0.874052	0.953376	1	0.888605	0.980631	0.979142	0.898631	0.89519	0.632128	0.104918	0.0352223	-0.0635527	-0.00311151	0.0717181	0.0783862	-0.0650039
WF_6_post_I_Fourth	0.0424793	0.109842	0.037486	0.084503	-0.0421099	0.0467369	-0.14521	0.338195	0.246851	0.566909	0.224955	0.146569	0.394822	0.422313	0.508256	-0.0375783	0.249351	0.258546	0.222707	0.328091	0.188943	0.466585	0.522647	0.683328	-0.889215	0.978831	0.867997	0.986585	0.815634	0.876774	0.955314	0.963588	0.85368	-0.969181	0.982709	0.888605	1	0.859148	0.876616	0.976758	0.973554	0.810013	0.135116	0.00225531	-0.0777114	-0.0592594	0.0165705	0.024719	-0.0893099
WF_6_post_I_Trefoil	0.0903085	0.192907	0.151725	0.14666	0.0644113	0.135006	-0.105343	0.399411	0.296128	0.614773	0.230383	0.257964	0.476063	0.430947	0.452239	-0.120167	0.415711	0.429348	0.323374	0.476369	0.357927	0.542027	0.587268	0.592668	-0.739949	0.864629	0.887827	0.830163	0.851599	0.868338	0.820745	0.869995	0.708939	-0.851855	0.929428	0.980631	0.859148	1	0.924466	0.869824	0.889048	0.615921	0.0743938	0.0183708	-0.0763105	-0.00569816	0.0657898	0.0766287	-0.0733387
WF_6_post_I_Coma	0.0431275	0.119933	0.0940133	0.108928	0.0193644	0.075765	-0.014559	0.39459	0.323148	0.514041	0.267401	0.263362	0.310373	0.426033	0.522871	0.00192381	0.30034	0.31607	0.239528	0.377394	0.246959	0.382181	0.525677	0.486644	-0.736549	0.868545	0.885647	0.836069	0.797458	0.923378	0.815516	0.832275	0.725414	-0.859739	0.935656	0.979142	0.876616	0.924466	1	0.88553	0.865603	0.601775	0.127058	0.0505884	-0.0461769	-0.00478285	0.0705059	0.0752434	-0.0622422
WF_6_post_I_Tetrafoil	0.0292493	0.0957066	0.0390516	0.109966	-0.00650469	0.0659068	-0.136866	0.355763	0.26754	0.549413	0.248612	0.149057	0.40459	0.403608	0.467934	-0.0444678	0.242369	0.254638	0.204968	0.321155	0.183706	0.457768	0.499092	0.662955	-0.858463	0.968841	0.889443	0.965221	0.829984	0.89869	0.978874	0.948796	0.806906	-0.938454	0.969856	0.898631	0.976758	0.869824	0.88553	1	0.961142	0.757588	0.163891	0.029249	-0.0458108	-0.0452536	0.0334605	0.0209511	-0.0733107
WF_6_post_I_2ndAstig	0.0832201	0.147332	0.0339187	0.0997407	-0.0164302	0.0782803	-0.166222	0.335112	0.239572	0.564622	0.215322	0.141198	0.397876	0.405118	0.510361	-0.013833	0.265674	0.281834	0.196733	0.32788	0.225665	0.462614	0.483014	0.687728	-0.890895	0.964845	0.875714	0.968143	0.834004	0.87032	0.940921	0.992616	0.842655	-0.973808	0.967821	0.89519	0.973554	0.889048	0.865603	0.961142	1	0.800997	0.120785	-0.013183	-0.090486	-0.0622207	0.011339	0.0234384	-0.097012
WF_6_post_I_Spherical	0.0160803	0.128493	0.0279061	0.0957809	-0.0617574	0.0806086	-0.083051	0.173992	0.0744966	0.495442	0.0829917	0.0463728	0.248472	0.437302	0.507831	0.0345763	0.196784	0.217609	0.108017	0.2505	0.18291	0.381644	0.446005	0.766937	-0.704965	0.829074	0.697254	0.860386	0.641849	0.70327	0.783415	0.822314	0.93424	-0.786651	0.757758	0.632128	0.810013	0.615921	0.601775	0.757588	0.800997	1	0.0298574	-0.0409906	-0.150588	-0.0725849	0.0170504	0.0306116	-0.124931
C_6.3_post	0.156731	0.193146	0.169419	0.0448428	0.223678	0.0622447	0.0554754	0.150933	0.162922	0.0339765	0.148821	0.12658	0.00817852	0.053677	0.0286624	-0.0183801	0.088603	0.0991946	0.0636785	0.100048	0.100138	0.102119	0.0776478	0.0610662	-0.0999764	0.138246	0.142031	0.132975	0.104362	0.176124	0.16233	0.120393	0.0377074	-0.136235	0.126379	0.104918	0.135116	0.0743938	0.127058	0.163891	0.120785	0.0298574	1	0.655425	0.682713	0.539541	0.490992	0.380922	0.418414
C_4.0_post	0.269707	0.303562	0.155754	0.0560446	0.186048	0.154709	-0.0365359	0.113103	0.129868	0.0169624	0.124417	0.104453	0.0021488	0.00341932	0.0247937	-0.0493779	0.123019	0.117374	0.126024	0.113026	0.113785	0.141247	0.0979197	0.00365763	-0.00314227	0.027098	0.0798885	-0.00345385	0.0783696	0.0963582	0.00718885	-0.0220546	-0.0236168	-0.0168781	0.021711	0.0352223	0.00225531	0.0183708	0.0505884	0.029249	-0.013183	-0.0409906	0.655425	1	0.825982	0.735315	0.653585	0.618971	0.528485
C_2.5_post	0.319707	0.310135	0.129534	-0.021801	0.216416	0.135358	-0.065904	0.0804157	0.10663	-0.043935	0.12115	0.0443685	-0.0284799	-0.0209745	-0.0551924	-0.0952391	0.0741499	0.0676329	0.0929521	0.0754844	0.059064	0.0740624	0.0692852	-0.0782792	0.0405377	-0.0563321	-0.0183494	-0.0785118	-0.0108494	-0.00488233	-0.0521289	-0.0940372	-0.135815	0.065965	-0.0671107	-0.0635527	-0.0777114	-0.0763105	-0.0461769	-0.0458108	-0.090486	-0.150588	0.682713	0.825982	1	0.812035	0.738496	0.634585	0.513621
C_1.6_post	0.333251	0.428012	0.195927	0.070456	0.212427	0.234706	-0.0708665	0.130702	0.138603	0.0556241	0.130521	0.117793	0.0502068	-0.0225953	0.0793827	-0.144333	0.234009	0.230353	0.204019	0.230778	0.218055	0.186558	0.106367	-0.0921803	0.0239726	-0.0274089	0.0302975	-0.053078	0.0429722	0.0272386	-0.048974	-0.0644641	-0.0733627	0.0394173	-0.0298071	-0.00311151	-0.0592594	-0.00569816	-0.00478285	-0.0452536	-0.0622207	-0.0725849	0.539541	0.735315	0.812035	1	0.838505	0.699227	0.504889
C_1.0_post	0.365729	0.425381	0.16047	0.0785445	0.188263	0.282596	-0.0853848	0.126288	0.113501	0.130294	0.0616303	0.217503	0.0834991	0.107629	0.0926531	-0.126922	0.222248	0.22309	0.190094	0.209943	0.219131	0.191758	0.182169	0.000996944	-0.02832	0.0560955	0.114097	0.0305887	0.0874705	0.14438	0.0291788	0.0130168	0.0178899	-0.0306028	0.0439176	0.0717181	0.0165705	0.0657898	0.0705059	0.0334605	0.011339	0.0170504	0.490992	0.653585	0.738496	0.838505	1	0.746774	0.370321
C_0.7_post	0.299472	0.369737	0.0985762	-0.00306184	0.114948	0.11287	-0.218641	0.165133	0.151269	0.157448	0.10571	0.200929	0.111058	0.119603	0.117581	-0.0984229	0.202169	0.193188	0.205335	0.206369	0.173635	0.183551	0.216207	-0.0220819	-0.0940563	0.0619184	0.116878	0.0378241	0.106992	0.122635	0.0229975	0.0289236	0.0441282	-0.0549156	0.050881	0.0783862	0.024719	0.0766287	0.0752434	0.0209511	0.0234384	0.0306116	0.380922	0.618971	0.634585	0.699227	0.746774	1	0.315663
G_6.3_post	0.187861	0.119245	0.0645953	-0.0298279	0.188397	0.0549864	-0.002543	0.163146	0.191086	-0.0234645	0.212598	0.0662027	0.0204176	-0.0334027	-0.0530944	-0.221942	0.0516927	0.053149	0.0271828	0.0581878	0.0530592	0.0315852	-0.011584	-0.0359284	0.0857783	-0.0608166	0.000434896	-0.0959446	0.0326928	-0.0221117	-0.081038	-0.102622	-0.136729	0.0891893	-0.0803006	-0.0650039	-0.0893099	-0.0733387	-0.0622422	-0.0733107	-0.097012	-0.124931	0.418414	0.528485	0.513621	0.504889	0.370321	0.315663	1
G_4.0_post	0.295423	0.190821	0.0969429	-0.0596458	0.20874	0.0574212	-0.0674576	0.132119	0.146681	0.0248548	0.15507	0.0790981	0.0287452	-0.0302526	0.0656362	-0.12749	0.0755097	0.0730089	0.069659	0.0647735	0.0784665	0.0785599	-0.00909201	-0.0524289	0.00785079	-0.00913387	0.0296973	-0.0383897	0.0503478	0.0248364	-0.0346909	-0.0420426	-0.0671359	0.0279967	-0.0346277	-0.0297298	-0.0411668	-0.0356681	-0.0260298	-0.0276567	-0.0395619	-0.077675	0.502947	0.612773	0.643437	0.61176	0.517047	0.451369	0.89303
G_2.5_post	0.25533	0.269448	0.0519921	-0.036432	0.153723	0.054161	-0.0820527	0.162164	0.187845	-0.00483026	0.22018	0.0146557	0.0559314	-0.108807	0.00618573	-0.192598	0.0982764	0.0910523	0.0941437	0.0981198	0.0774759	0.102481	-0.00254445	-0.0833949	0.0461137	-0.0497389	0.00794645	-0.0828497	0.0621277	-0.0357181	-0.0639347	-0.0862305	-0.117376	0.076501	-0.0850645	-0.084429	-0.0904588	-0.0795596	-0.0889212	-0.0710666	-0.0827428	-0.131077	0.49819	0.639072	0.720607	0.719801	0.60932	0.508083	0.702896
G_1.6_post	0.259267	0.270267	0.0674374	-0.0828189	0.176955	0.0864819	-0.0924923	0.123862	0.143511	0.0117334	0.167033	0.0272912	0.0295427	-0.0465251	0.0350457	-0.168362	0.0995159	0.0812903	0.136228	0.0904544	0.0677714	0.105944	0.0366945	-0.12578	0.0485823	-0.0579088	-0.0245726	-0.0820185	0.0168752	-0.0491209	-0.0767866	-0.098229	-0.091973	0.077119	-0.0846961	-0.0940253	-0.0878083	-0.100523	-0.0857846	-0.0766624	-0.0966789	-0.109425	0.516819	0.667826	0.731754	0.745203	0.630171	0.583205	0.732471
G_1.0_post	0.315882	0.376642	0.169951	0.00577913	0.234489	0.20267	-0.116734	0.131762	0.149875	0.0168738	0.141646	0.104648	0.03064	-0.0302093	0.0139416	-0.140226	0.143804	0.131499	0.160552	0.127667	0.123417	0.141984	0.0685848	-0.122359	0.0488911	-0.0571585	-0.00336333	-0.0852773	0.0187731	-0.0178732	-0.0626923	-0.0897182	-0.11296	0.0816594	-0.0762252	-0.0677082	-0.0893066	-0.0683524	-0.0654519	-0.0634784	-0.0889161	-0.109435	0.526132	0.683264	0.752906	0.818465	0.73546	0.702344	0.523512
G_0.7_post	0.30532	0.301614	0.148675	-0.0300122	0.172635	0.100578	-0.138019	0.117201	0.118958	0.066314	0.099383	0.143058	0.004282	0.0580985	0.0769709	-0.0586338	0.13977	0.133382	0.133325	0.142814	0.125716	0.0882902	0.109877	-0.0770436	-0.000448429	-0.0322937	0.00141266	-0.0493067	-0.00793479	0.0235953	-0.0540792	-0.0745485	-0.0500175	0.0314659	-0.0473873	-0.0413802	-0.0555544	-0.0545534	-0.025508	-0.0500693	-0.0708996	-0.0547501	0.47414	0.675208	0.679405	0.664172	0.641912	0.791842	0.346709
General_Health_post	0.0031082	-0.0251138	0.173826	-0.0168438	0.175596	0.073673	0.18177	-0.289436	-0.22591	-0.354914	-0.175911	-0.146902	-0.286343	-0.38159	0.0540714	0.146386	-0.124972	-0.08913	-0.206415	-0.157035	-0.0333876	-0.179804	-0.235259	0.0343671	0.118117	-0.0693881	-0.0761928	-0.0499701	-0.103513	-0.0405677	-0.0427428	-0.0406177	0.0133752	0.0597205	-0.0148427	0.0166092	-0.0248157	0.0150373	0.0160569	0.0169585	-0.0126867	-0.0153229	0.159895	0.206211	0.166645	0.188946	0.0663813	-0.116649	0.154672
General_Vision_post	-0.242544	-0.272963	-0.19731	-0.0535092	-0.180773	-0.0474131	0.0915506	-0.425394	-0.406021	-0.276952	-0.363079	-0.270341	-0.299269	-0.147342	-0.172366	-0.0374207	-0.252274	-0.26672	-0.168447	-0.268645	-0.249282	-0.234111	-0.121408	0.026641	0.248265	-0.213007	-0.336933	-0.15092	-0.360817	-0.294598	-0.173803	-0.223804	-0.0253974	0.271975	-0.217551	-0.26242	-0.173165	-0.270142	-0.253607	-0.196188	-0.237939	0.0317344	-0.190284	-0.287387	-0.206657	-0.143384	-0.148069	-0.249988	-0.150855
Peripheral_Vision_post	0.0181844	0.0133417	0.00181847	0.0226711	-0.0696678	-0.0372676	-0.0992407	0.0313721	0.0439181	-4.79045e-05	0.0398643	0.00933711	-0.0696372	-0.0304664	0.238257	0.175331	-0.11464	-0.0459982	-0.26265	-0.0759776	-0.0233529	-0.0770422	-0.0708549	0.340514	-0.382809	0.408832	0.335454	0.415657	0.329313	0.333528	0.364682	0.453757	0.402799	-0.441528	0.440117	0.391207	0.444015	0.388052	0.381311	0.433583	0.488431	0.300266	-0.1167	-0.201997	-0.224335	-0.176166	-0.171402	-0.184364	-0.0970294
Ocular_Pain_post	-0.0811949	-0.0526212	-0.0805801	-0.0254789	0.0269107	0.0385095	0.153935	0.0827554	0.158018	-0.192818	0.159274	0.125283	-0.13088	-0.135915	-0.0746806	-0.0832992	0.0856088	0.141921	-0.0354573	0.12103	0.146793	0.0328248	0.103073	0.194164	-0.0670824	0.226921	0.218898	0.204425	0.155906	0.271637	0.263359	0.173405	0.132889	-0.159532	0.240387	0.231978	0.227599	0.189996	0.24416	0.291937	0.185024	0.122406	0.227957	0.167089	0.120072	0.124471	0.0601807	-0.00711091	0.173321
Color_Vision_post	0.0496655	0.102728	0.103057	0.0283172	0.0313023	0.0295168	0.117929	0.0577266	0.0660491	0.0200186	-0.0561545	0.284535	0.0171188	0.0387427	-0.00383944	-0.0128482	0.330332	0.373113	0.237399	0.332814	0.357387	0.171422	0.275053	-0.0382537	-0.0504891	0.139515	0.20069	0.105829	0.111557	0.282402	0.105877	0.137541	0.0800736	-0.18378	0.300375	0.409259	0.201066	0.391189	0.427293	0.227724	0.195829	-0.0440451	-0.0433696	0.0682504	-0.0494886	0.0145056	0.0515231	0.108668	-0.0674161
Role_Limitation_post	-0.0747425	0.0702064	-0.194542	0.0729479	-0.111387	0.0808407	0.0105486	0.111362	0.151254	-0.0554502	0.144819	0.0545367	-0.0621358	0.0219491	-0.0117574	-0.0757508	0.0449755	0.0628433	0.0146508	0.0538658	0.0563159	0.0289992	0.101218	0.0741913	-0.0541017	0.122863	0.113673	0.111652	0.128167	0.080601	0.0557794	0.128148	0.159492	-0.134734	0.16207	0.149142	0.144062	0.130051	0.156698	0.0988598	0.144861	0.132117	-0.246637	-0.265058	-0.283471	-0.168245	-0.208583	-0.0756679	-0.0783973
Mental_Health_post	-0.19985	-0.0810672	-0.273569	0.119824	-0.110874	0.107196	0.0728662	0.0749032	0.104185	-0.0610614	0.121749	-0.0108858	-0.106	0.0545551	-0.0535255	-0.158441	-0.0398965	-0.0370332	-0.0341449	-0.0419279	-0.0353737	-0.0528479	0.0149132	0.0313635	0.0819431	0.0164294	-0.00681811	0.0161826	-0.00739393	-0.0299632	-0.0304077	-0.024211	0.0973305	0.0389278	0.00463908	-0.0233145	0.0159683	-0.0636963	-0.00778962	-0.018585	-0.0161913	0.129116	-0.292326	-0.364782	-0.361766	-0.229745	-0.236535	-0.154477	-0.117669
Social_Function_post	-0.201536	-0.0661168	-0.0881476	0.116869	-0.028399	0.0617373	0.103103	-0.237391	-0.206233	-0.230694	-0.137094	-0.235288	-0.281886	-0.0422441	-0.0938925	0.0202378	-0.284894	-0.273338	-0.282487	-0.277677	-0.248874	-0.180506	-0.0821402	0.219474	0.156911	-0.0403001	-0.0983372	-0.0188338	-0.100597	-0.0973338	-0.0269789	-0.054838	0.0682803	0.0759591	-0.0514672	-0.0916431	-0.0175198	-0.105479	-0.0841423	-0.0188617	-0.049058	0.12444	-0.0943349	-0.119362	-0.157072	-0.116826	-0.135868	-0.201082	-0.072548
Dependency_post	0.00714564	0.150567	-0.0997641	0.129964	0.0142084	0.275725	0.181643	-0.0149241	0.0086386	-0.0692885	-0.000774779	0.0576147	-0.0924092	-0.0643576	0.0265463	-0.160118	0.146248	0.146938	0.157516	0.0592568	0.195215	0.0932555	-0.0057789	-0.137862	0.18079	-0.0268559	-0.0289075	-0.0363002	-0.0384114	-0.00398206	-0.0763541	-0.0615704	0.0169853	0.0709774	-0.0417147	-0.0509518	-0.0485257	-0.0840655	-0.0259447	-0.0717488	-0.0640108	0.0984332	-0.217223	-0.14253	-0.175418	0.0521791	0.0352206	0.00502699	0.00342133
Near_Vision_post	-0.173454	-0.0779473	-0.195947	0.0296129	-0.163015	0.00261675	0.111362	-0.166238	-0.142293	-0.183496	-0.102885	-0.1603	-0.214391	0.00619447	-0.185134	0.0137831	-0.175766	-0.174781	-0.138486	-0.145899	-0.185671	-0.164157	0.00543534	0.0998135	0.157064	-0.0997293	-0.146894	-0.0783688	-0.166216	-0.140479	-0.115152	-0.116641	0.0518239	0.102825	-0.0930738	-0.118867	-0.0747221	-0.140295	-0.106072	-0.0964411	-0.107165	0.0739046	-0.235175	-0.258839	-0.259983	-0.221518	-0.217286	-0.196317	-0.14009
Driving_General_post	-0.204195	-0.203496	-0.126092	-0.142327	-0.0138327	-0.116822	-0.0387764	-0.360826	-0.317066	-0.356681	-0.278449	-0.224238	-0.274807	-0.314898	-0.147818	0.109322	-0.253723	-0.23544	-0.255636	-0.20896	-0.248223	-0.237557	-0.0911656	0.154904	0.111326	-0.143153	-0.215858	-0.102949	-0.249077	-0.181	-0.118046	-0.147822	-0.00898603	0.175841	-0.0852587	-0.0887844	-0.0744538	-0.0796249	-0.0962511	-0.0880621	-0.12935	-0.0307079	-0.140332	-0.155678	-0.0779852	-0.0745357	-0.127005	-0.0715289	-0.113993
Distance_Vision_post	-0.18378	-0.139725	-0.165307	-0.0917188	-0.0467907	-0.0919973	0.0710011	-0.206471	-0.175951	-0.224531	-0.103166	-0.206795	-0.233892	-0.138062	-0.042481	0.168961	-0.282877	-0.251243	-0.319034	-0.258143	-0.222199	-0.205571	-0.12244	0.291601	-0.0282916	0.0958529	-0.0332468	0.134296	-0.0640638	0.00470961	0.113291	0.0938153	0.170459	-0.0751254	0.0606209	-0.0276972	0.120679	-0.0485211	-0.0252202	0.116028	0.0924976	0.204318	-0.0368664	-0.143583	-0.118453	-0.156847	-0.222115	-0.209522	-0.0251537
25-item_post	-0.198571	-0.12621	-0.1651	-0.00375714	-0.0512665	0.0240017	0.13751	-0.194495	-0.128259	-0.321377	-0.0830674	-0.123734	-0.303473	-0.202143	-0.0883848	0.0218969	-0.186443	-0.147547	-0.2393	-0.182992	-0.112847	-0.189339	-0.099638	0.187191	0.0861705	0.0293371	-0.0481858	0.0522626	-0.0865152	-0.0117374	0.0320482	0.0112787	0.125403	0.0174764	0.0405986	0.00178605	0.0623255	-0.0301661	0.0134568	0.0652172	0.0256656	0.146166	-0.106629	-0.173211	-0.176681	-0.107036	-0.179694	-0.20997	-0.0099421
Driving_Daytime_post	-0.0588959	-0.0386171	-0.234877	0.0288789	-0.146414	-0.0468766	-0.00896675	-0.0422799	-0.00616961	-0.173109	-0.0131978	-0.0167073	-0.0890449	-0.0968417	-0.177095	0.101019	-0.211518	-0.175463	-0.24006	-0.148368	-0.181097	-0.122404	-0.0308114	0.252633	-0.06024	0.0747621	0.0704106	0.0512541	0.0734093	0.0658728	0.0693525	0.083729	-0.0297673	-0.0972681	0.146746	0.161488	0.129732	0.177219	0.143117	0.12345	0.119946	-0.0623709	-0.147935	-0.153145	-0.160226	-0.173784	-0.189566	-0.0612964	0.00362462
Driving_Nighttime_post	-0.06147	-0.120236	-0.187559	-0.0686309	0.2198	0.0461482	-0.151122	-0.23513	-0.208368	-0.272591	-0.144385	-0.20328	-0.223898	-0.153294	-0.209111	0.181618	-0.442535	-0.413804	-0.498038	-0.423772	-0.377295	-0.340658	-0.264588	0.280684	0.125354	-0.147409	-0.178263	-0.133873	-0.186216	-0.16143	-0.077414	-0.135617	-0.154358	0.199868	-0.171505	-0.182868	-0.135122	-0.164941	-0.201018	-0.0883447	-0.129483	-0.0686883	0.0164924	0.0573949	0.133374	-0.0929702	-0.0885556	-0.0909915	0.0276257
Driving_Adverse_Conditions_post	-0.18616	-0.160946	-0.0316953	0.0918836	0.193946	0.0442861	0.0264241	-0.204287	-0.171124	-0.270868	-0.134619	-0.143024	-0.237772	-0.201146	-0.103944	0.13362	-0.194232	-0.162044	-0.253912	-0.173496	-0.153478	-0.23461	-0.0962374	0.0885102	0.164422	-0.127795	-0.107093	-0.122631	-0.168573	-0.0620638	-0.0790146	-0.145866	-0.115828	0.166469	-0.0712496	-0.0133713	-0.0858822	-0.022388	-0.0154173	-0.0297576	-0.110662	-0.149632	-0.00127771	0.0343045	0.0285483	-0.0618338	-0.0760989	-0.0830165	-0.00473347
Spectacle Dependence_Distance_post	-0.211319	-0.161024	-0.0799846	0.0419311	-0.242315	-4.93535e-05	0.122486	0.0792807	0.0816841	0.0564829	0.0584439	0.0593098	0.0612097	0.0408612	-0.0578319	-0.0295989	0.0762349	0.0749042	0.10007	0.0817869	0.0581753	0.0918894	0.0747579	0.0131131	-0.00197842	0.0760479	0.0841147	0.0607809	0.101769	0.0707846	0.064243	0.0698573	0.0405597	-0.0717926	0.0869621	0.0845097	0.077836	0.0851093	0.0867406	0.0557212	0.0674789	0.0498893	-0.0530586	-0.0631383	-0.187405	-0.138375	-0.0973407	-0.104529	-0.0209518
Spectacle Dependence_Intermediate_post	-0.110781	-0.0914828	-0.0402363	0.0701535	-0.0810911	0.0568081	0.0279862	0.0375642	0.0285496	0.0872103	0.00475742	0.0397066	-0.00167282	0.0788666	0.0395624	-0.00877393	0.110362	0.107289	0.119668	0.0908759	0.0990997	0.0536159	0.0862321	-0.0598211	-0.0208353	0.0364987	0.0191701	0.0348047	0.0326108	0.0176156	0.0133775	0.0404045	0.0345851	-0.051825	0.064674	0.0671746	0.0518591	0.068927	0.0729982	0.0210588	0.0404306	0.00328882	-0.0883838	-0.115976	-0.205775	-0.114726	-0.111148	-0.0973237	-0.101563
Spectacle Dependence_Near_post	0.00671767	-0.145958	-0.21796	-0.259564	-0.151661	-0.0811144	0.0531935	-0.0355166	-0.0289749	-0.035338	-0.0549088	0.035299	-0.0604023	0.00699198	-0.0603882	0.120401	0.0188688	0.00650367	0.0698729	0.0104455	-0.00328755	-0.101818	-0.0273326	-0.191948	0.180959	-0.178862	-0.114658	-0.206035	-0.113998	-0.090833	-0.240045	-0.193144	-0.134812	0.156555	-0.135704	-0.0604224	-0.182292	-0.0602573	-0.0386952	-0.216428	-0.175501	-0.17808	-0.100193	0.0353608	-0.0208625	-0.0139896	0.0685812	0.124325	0.00632439
[truncated: 24 more columns]

## Sheet: Supplemental Table S4(B)
Supplemental Table S4(B). p values for multifocal IOLs
	UDVA_post	CDVA_post	UIVA_post	CIVA_post	UNVA_post	CNVA_post	WF_4_post_O_Astigmatism	WF_4_post_O_TotalHOA	WF_4_post_O_Third	WF_4_post_O_Fourth	WF_4_post_O_Trefoil	WF_4_post_O_Coma	WF_4_post_O_Tetrafoil	WF_4_post_O_2ndAstig	WF_4_post_O_Spherical	WF_4_post_I_Astigmatism	WF_4_post_I_TotalHOA	WF_4_post_I_Third	WF_4_post_I_Fourth	WF_4_post_I_Trefoil	WF_4_post_I_Coma	WF_4_post_I_Tetrafoil	WF_4_post_I_2ndAstig	WF_4_post_I_Spherical	WF_6_post_O_Astigmatism	WF_6_post_O_TotalHOA	WF_6_post_O_Third	WF_6_post_O_Fourth	WF_6_post_O_Trefoil	WF_6_post_O_Coma	WF_6_post_O_Tetrafoil	WF_6_post_O_2ndAstig	WF_6_post_O_Spherical	WF_6_post_I_Astigmatism	WF_6_post_I_TotalHOA	WF_6_post_I_Third	WF_6_post_I_Fourth	WF_6_post_I_Trefoil	WF_6_post_I_Coma	WF_6_post_I_Tetrafoil	WF_6_post_I_2ndAstig	WF_6_post_I_Spherical	C_6.3_post	C_4.0_post	C_2.5_post	C_1.6_post	C_1.0_post	C_0.7_post	G_6.3_post
UDVA_post	0	3.16625e-39	0.00023207	0.00165323	5.02617e-20	5.01194e-13	5.85172e-15	0.0170919	0.0759125	1.29491e-05	0.279232	0.00224459	0.03644	3.2712e-05	0.0049607	0.964649	0.0216912	0.0232086	0.0354918	0.010913	0.0457985	0.181769	0.0443885	0.633067	0.000306507	0.476222	0.554724	0.57294	0.3093	0.673439	0.947163	0.149725	0.50824	0.0689955	0.31847	0.303802	0.478182	0.130996	0.471488	0.625389	0.164159	0.788414	0.00873131	4.88334e-06	4.75707e-08	1.16132e-08	2.95555e-10	3.61971e-07	0.00162206
CDVA_post	3.16625e-39	0	4.43191e-08	2.74172e-13	5.21088e-18	4.94264e-35	0.00323535	2.99425e-11	4.6962e-09	4.27261e-12	1.26436e-06	1.52815e-07	2.52845e-09	5.79867e-11	0.836793	0.0105653	5.69712e-09	7.86523e-09	9.06622e-07	1.05814e-10	8.59299e-07	2.59194e-07	1.00334e-10	0.129815	0.0100363	0.0139249	0.000365587	0.0720125	1.99466e-05	0.00663614	0.143868	0.00499441	0.152489	0.00436903	0.0169575	0.00710879	0.0659678	0.00115457	0.0445641	0.109408	0.0134275	0.0312978	0.00118583	2.33796e-07	1.23683e-07	7.42365e-14	1.09217e-13	1.96686e-10	0.0465975
UIVA_post	0.00023207	4.43191e-08	0	5.20199e-06	5.27737e-05	0.000105155	0.885726	0.0118105	0.03886	0.00154639	0.12899	0.00648876	0.010812	0.00943605	0.299751	0.239744	0.000158389	0.000103208	0.00816611	6.07262e-05	0.0001617	0.0105884	0.0021175	0.39633	0.37474	0.46577	0.0963067	0.625101	0.0901037	0.151788	0.671534	0.527052	0.903551	0.395418	0.270478	0.0527515	0.578504	0.0237598	0.162729	0.56273	0.615197	0.679222	0.0118427	0.0208239	0.0550543	0.00352454	0.0172162	0.145949	0.340265
CIVA_post	0.00165323	2.74172e-13	5.20199e-06	0	2.62949e-10	4.4906e-33	0.954991	0.00208582	0.0107302	0.000454902	0.013093	0.208547	0.00100766	0.00214593	0.953909	0.216558	0.151855	0.172602	0.127149	0.10427	0.33288	0.0646928	0.0145869	0.311784	0.285292	0.110957	0.0174254	0.212426	0.00585003	0.0992231	0.133798	0.101718	0.217451	0.205387	0.108511	0.046928	0.207704	0.0281914	0.103947	0.100673	0.136713	0.153066	0.506239	0.405982	0.746671	0.295957	0.243824	0.9639	0.658479
UNVA_post	5.02617e-20	5.21088e-18	5.27737e-05	2.62949e-10	0	5.09726e-27	0.0156296	0.00700384	0.0306458	0.000502123	0.0408047	0.0675143	0.0180128	0.00163004	0.133861	0.584395	0.219565	0.218356	0.377013	0.234908	0.279608	0.313545	0.301071	0.716394	0.944381	0.831024	0.46613	0.478769	0.233206	0.799949	0.647559	0.81271	0.422233	0.765161	0.899456	0.488006	0.482021	0.281912	0.746552	0.913557	0.783922	0.302253	0.000165073	0.00180266	0.000270641	0.00035268	0.00158431	0.0555839	0.00157186
CNVA_post	5.01194e-13	4.94264e-35	0.000105155	4.4906e-33	5.09726e-27	0	0.77458	0.00189478	0.0172535	3.39412e-06	0.0552401	0.00826414	7.03957e-06	1.91845e-05	0.744772	0.273737	0.0102344	0.0149344	0.0135122	0.00766634	0.0468747	0.00212007	0.00079364	0.281562	0.56288	0.215664	0.0630313	0.427378	0.0198837	0.143987	0.375793	0.103088	0.424467	0.334427	0.175745	0.0740904	0.435162	0.0236115	0.205437	0.270865	0.190745	0.177846	0.300189	0.00964945	0.0237473	7.55217e-05	1.60869e-06	0.0601821	0.36018
WF_4_post_O_Astigmatism	5.85172e-15	0.00323535	0.885726	0.954991	0.0156296	0.77458	0	0.146956	0.337834	0.000903332	0.304033	0.971918	0.234765	0.00536221	0.00157861	0.372986	0.710887	0.56256	0.749188	0.964963	0.283444	0.362773	0.0362753	0.0198897	4.58177e-16	0.0241754	0.174229	0.0127249	0.0169726	0.844637	0.0181685	0.00300821	0.0548543	0.00930005	0.0538731	0.352525	0.0148406	0.0779161	0.808022	0.0217406	0.00521536	0.165021	0.355917	0.543365	0.272613	0.23805	0.154909	0.000239164	0.966271
WF_4_post_O_TotalHOA	0.0170919	2.99425e-11	0.0118105	0.00208582	0.00700384	0.00189478	0.146956	0	1.14758e-189	9.7699e-36	1.14072e-106	3.61278e-30	3.97278e-35	6.77949e-19	0.0463306	4.69466e-10	5.09478e-24	3.6661e-23	3.12989e-19	3.89485e-33	9.85423e-16	1.9055e-22	1.9607e-21	0.0344265	1.86653e-08	1.65187e-14	6.05642e-30	8.89083e-09	3.10577e-36	8.00589e-20	2.67495e-10	2.32859e-09	0.00295019	4.51564e-11	2.15534e-11	2.00028e-13	6.0205e-09	3.47072e-12	6.61898e-12	8.29883e-10	8.41808e-09	0.00343371	0.0115952	0.0591917	0.180458	0.0290566	0.0349957	0.00578219	0.00631109
WF_4_post_O_Third	0.0759125	4.6962e-09	0.03886	0.0107302	0.0306458	0.0172535	0.337834	1.14758e-189	0	5.90618e-18	1.82267e-136	9.16345e-28	5.78951e-21	3.03785e-10	0.401679	1.90288e-09	8.64348e-18	1.05159e-17	4.98359e-13	1.97629e-25	3.49908e-12	2.50352e-14	1.04599e-13	0.282467	4.30778e-05	5.3108e-09	1.46397e-21	7.21775e-05	1.27373e-26	8.13861e-14	3.79943e-06	3.39473e-05	0.20312	1.23305e-06	6.68911e-07	1.49694e-08	2.85835e-05	4.28738e-07	2.98694e-08	5.41665e-06	4.96456e-05	0.213148	0.0063843	0.0301078	0.0753802	0.0205628	0.0582982	0.0115584	0.00134112
WF_4_post_O_Fourth	1.29491e-05	4.27261e-12	0.00154639	0.000454902	0.000502123	3.39412e-06	0.000903332	9.7699e-36	5.90618e-18	0	1.54648e-11	5.02117e-15	9.05457e-72	1.62444e-59	7.52363e-10	4.96719e-05	1.06386e-25	7.50737e-22	2.47879e-32	2.80626e-29	9.44993e-15	7.95642e-43	6.44195e-44	5.28824e-07	6.41374e-23	5.74529e-33	5.13495e-35	6.96249e-28	1.27876e-37	1.33574e-28	3.20956e-25	3.5409e-28	1.30226e-20	6.9183e-29	8.62218e-29	1.90762e-27	2.71277e-25	1.33814e-30	2.36274e-20	1.46476e-23	4.63219e-25	8.23394e-19	0.571982	0.777885	0.464829	0.354627	0.0295659	0.00854415	0.696368
WF_4_post_O_Trefoil	0.279232	1.26436e-06	0.12899	0.013093	0.0408047	0.0552401	0.304033	1.14072e-106	1.82267e-136	1.54648e-11	0	2.20186e-07	1.67137e-13	1.98008e-06	0.471484	1.47556e-08	3.18069e-10	6.45603e-10	3.66592e-08	2.20669e-18	2.24323e-05	6.2604e-09	4.74783e-10	0.164546	8.2792e-05	1.10291e-07	2.43606e-18	0.000312744	6.02718e-27	2.84631e-09	1.1913e-05	0.000327428	0.295915	1.2722e-05	2.30633e-05	5.32033e-06	0.000142962	9.72877e-05	5.47996e-06	2.49454e-05	0.000276792	0.165324	0.0128277	0.0378083	0.0431792	0.0292811	0.304994	0.0784865	0.000348745
WF_4_post_O_Coma	0.00224459	1.52815e-07	0.00648876	0.208547	0.0675143	0.00826414	0.971918	3.61278e-30	9.16345e-28	5.02117e-15	2.20186e-07	0	2.40475e-15	1.15417e-11	0.273568	0.0140083	9.1079e-19	1.55646e-20	3.08905e-10	7.63838e-16	5.11652e-23	1.04064e-11	4.84223e-08	0.725641	0.102389	0.000489848	1.12029e-07	0.0193397	0.000233563	1.08091e-11	0.0266841	0.0069457	0.173895	0.0036734	0.00031595	2.9364e-06	0.0139215	1.19038e-05	7.6659e-06	0.0123669	0.0178729	0.438753	0.0345732	0.0815717	0.460432	0.0493509	0.0002516	0.000753075	0.270441
WF_4_post_O_Tetrafoil	0.03644	2.52845e-09	0.010812	0.00100766	0.0180128	7.03957e-06	0.234765	3.97278e-35	5.78951e-21	9.05457e-72	1.67137e-13	2.40475e-15	0	1.51485e-15	0.828158	4.48698e-08	1.53991e-22	2.86756e-18	5.98622e-32	2.63876e-26	3.91158e-11	2.36234e-54	1.4593e-23	0.000836153	7.30429e-11	3.84966e-16	2.41072e-18	1.62468e-12	3.33195e-24	1.09741e-12	1.88532e-15	3.39917e-14	7.08165e-05	4.93524e-13	5.83278e-14	8.25818e-13	6.41836e-12	2.66409e-17	1.08815e-07	1.71466e-12	4.2676e-12	2.5218e-05	0.891824	0.971497	0.635736	0.403503	0.164262	0.0644451	0.734199
WF_4_post_O_2ndAstig	3.2712e-05	5.79867e-11	0.00943605	0.00214593	0.00163004	1.91845e-05	0.00536221	6.77949e-19	3.03785e-10	1.62444e-59	1.98008e-06	1.15417e-11	1.51485e-15	0	0.0209994	0.0301139	2.27807e-06	1.17558e-05	1.27131e-08	6.29977e-08	0.000703584	6.33984e-08	4.38325e-42	3.11139e-07	1.98785e-10	2.4533e-17	2.86348e-20	5.84359e-15	3.81766e-17	1.08562e-20	2.43923e-12	8.39246e-15	4.60256e-14	9.34239e-15	1.33456e-14	5.22873e-15	1.39698e-13	3.90008e-14	8.09835e-14	1.96192e-12	1.59472e-12	1.48943e-14	0.371749	0.954659	0.727233	0.707088	0.0726683	0.0463317	0.578495
WF_4_post_O_Spherical	0.0049607	0.836793	0.299751	0.953909	0.133861	0.744772	0.00157861	0.0463306	0.401679	7.52363e-10	0.471484	0.273568	0.828158	0.0209994	0	0.0335064	0.000211285	8.33636e-05	0.0182141	0.000273617	5.33204e-05	0.000998705	0.0692591	0.00424296	5.67977e-22	3.53685e-20	1.60373e-16	1.47457e-21	3.17392e-13	1.93495e-17	2.43445e-13	6.76661e-18	4.86861e-34	8.10684e-23	1.93978e-20	1.31036e-19	7.29781e-20	1.42992e-15	4.05076e-21	1.07388e-16	4.85396e-20	7.92135e-20	0.633572	0.68009	0.35838	0.186139	0.122592	0.0501784	0.37697
WF_4_post_I_Astigmatism	0.964649	0.0105653	0.239744	0.216558	0.584395	0.273737	0.372986	4.69466e-10	1.90288e-09	4.96719e-05	1.47556e-08	0.0140083	4.48698e-08	0.0301139	0.0335064	0	8.41823e-24	3.41407e-22	2.08635e-22	2.51166e-20	2.99529e-19	2.12978e-18	7.57526e-19	0.81488	0.885647	0.11396	0.00459566	0.423441	6.4315e-06	0.327062	0.112874	0.559122	0.0495199	0.808819	0.249331	0.241798	0.530435	0.0441484	0.974388	0.457808	0.817422	0.563808	0.759866	0.411321	0.11245	0.0158364	0.0340841	0.101501	0.000186059
WF_4_post_I_TotalHOA	0.0216912	5.69712e-09	0.000158389	0.151855	0.219565	0.0102344	0.710887	5.09478e-24	8.64348e-18	1.06386e-25	3.18069e-10	9.1079e-19	1.53991e-22	2.27807e-06	0.000211285	8.41823e-24	0	9.30352e-251	8.17787e-87	6.3293e-158	1.43024e-152	5.74091e-73	9.54341e-40	0.49478	0.000233451	1.75821e-07	6.31526e-10	1.22093e-05	1.24737e-10	1.68592e-08	1.49671e-05	1.63714e-06	0.00206977	1.18278e-07	8.48535e-09	6.61945e-11	2.35538e-05	3.61695e-13	2.8801e-07	4.02356e-05	6.33014e-06	0.000911568	0.139884	0.0400333	0.216947	7.94333e-05	0.000182184	0.000697105	0.389714
WF_4_post_I_Third	0.0232086	7.86523e-09	0.000103208	0.172602	0.218356	0.0149344	0.56256	3.6661e-23	1.05159e-17	7.50737e-22	6.45603e-10	1.55646e-20	2.86756e-18	1.17558e-05	8.33636e-05	3.41407e-22	9.30352e-251	0	7.31122e-65	9.17345e-153	5.50663e-190	2.79201e-61	6.33039e-35	0.12165	0.000226113	6.94506e-08	1.0405e-10	5.73952e-06	1.01576e-10	1.1812e-09	6.87028e-06	4.77536e-07	0.000946463	5.22492e-08	2.72471e-09	9.18828e-12	1.13582e-05	4.95369e-14	6.15945e-08	1.55383e-05	1.57866e-06	0.000237216	0.0982253	0.0501708	0.260203	0.000103293	0.000171919	0.00120742	0.376478
WF_4_post_I_Fourth	0.0354918	9.06622e-07	0.00816611	0.127149	0.377013	0.0135122	0.749188	3.12989e-19	4.98359e-13	2.47879e-32	3.66592e-08	3.08905e-10	5.98622e-32	1.27131e-08	0.0182141	2.08635e-22	8.17787e-87	7.31122e-65	0	7.29909e-69	1.91727e-48	3.40196e-82	4.51229e-49	0.00482199	0.000343712	9.78296e-06	3.21848e-06	0.000162547	5.02594e-08	0.000103828	0.000218332	0.000261737	0.02257	4.10453e-06	9.9452e-07	4.80287e-07	0.000167224	2.91769e-08	4.9809e-05	0.000545506	0.000914469	0.0706206	0.289171	0.0353816	0.121384	0.000606641	0.00142235	0.000571104	0.651206
WF_4_post_I_Trefoil	0.010913	1.05814e-10	6.07262e-05	0.10427	0.234908	0.00766634	0.964963	3.89485e-33	1.97629e-25	2.80626e-29	2.20669e-18	7.63838e-16	2.63876e-26	6.29977e-08	0.000273617	2.51166e-20	6.3293e-158	9.17345e-153	7.29909e-69	0	9.2925e-92	3.18161e-65	1.61832e-45	0.0212022	7.10901e-07	9.33291e-11	1.76132e-14	3.52312e-08	7.03509e-16	1.72816e-11	1.98633e-08	1.06704e-08	6.58365e-05	6.26197e-11	7.78544e-13	2.53154e-15	1.78171e-08	2.52583e-17	6.08773e-11	3.66889e-08	1.82193e-08	2.15341e-05	0.0953512	0.0593656	0.208764	0.000100211	0.000414908	0.00053479	0.332852
WF_4_post_I_Coma	0.0457985	8.59299e-07	0.0001617	0.33288	0.279608	0.0468747	0.283444	9.85423e-16	3.49908e-12	9.44993e-15	2.24323e-05	5.11652e-23	3.91158e-11	0.000703584	5.33204e-05	2.99529e-19	1.43024e-152	5.50663e-190	1.91727e-48	9.2925e-92	0	2.94115e-46	3.02801e-23	0.258075	0.0116562	2.67195e-05	4.07493e-07	0.000479166	2.28804e-06	2.07018e-07	0.00101651	3.67759e-05	0.0104462	1.66995e-05	3.49483e-06	4.11769e-08	0.00146338	6.44612e-10	2.83475e-05	0.00198741	0.000136017	0.00208069	0.0950522	0.0576666	0.325611	0.000242417	0.000225397	0.00368279	0.377287
WF_4_post_I_Tetrafoil	0.181769	2.59194e-07	0.0105884	0.0646928	0.313545	0.00212007	0.362773	1.9055e-22	2.50352e-14	7.95642e-43	6.2604e-09	1.04064e-11	2.36234e-54	6.33984e-08	0.000998705	2.12978e-18	5.74091e-73	2.79201e-61	3.40196e-82	3.18161e-65	2.94115e-46	0	1.3501e-43	1.38392e-05	4.52995e-14	4.24502e-21	4.75056e-20	6.23781e-18	2.65586e-24	2.01443e-15	5.8958e-19	1.88869e-18	1.25871e-09	1.06936e-18	3.046e-20	7.43932e-18	1.34868e-16	7.36353e-23	3.32532e-11	5.83232e-16	2.62141e-16	3.56054e-11	0.0886572	0.0182481	0.217492	0.00175004	0.00128849	0.00212079	0.599347
WF_4_post_I_2ndAstig	0.0443885	1.00334e-10	0.0021175	0.0145869	0.301071	0.00079364	0.0362753	1.9607e-21	1.04599e-13	6.44195e-44	4.74783e-10	4.84223e-08	1.4593e-23	4.38325e-42	0.0692591	7.57526e-19	9.54341e-40	6.33039e-35	4.51229e-49	1.61832e-45	3.02801e-23	1.3501e-43	0	1.90967e-07	4.69992e-16	1.91057e-24	1.10333e-26	5.60811e-21	7.11256e-27	5.79027e-23	1.81466e-19	7.45474e-20	3.96856e-15	6.50478e-22	1.40389e-25	5.54419e-26	4.23893e-21	1.92077e-27	2.28821e-21	4.17176e-19	7.85125e-18	3.85603e-15	0.195975	0.102645	0.248713	0.0761059	0.00225234	0.000281569	0.847249
WF_4_post_I_Spherical	0.633067	0.129815	0.39633	0.311784	0.716394	0.281562	0.0198897	0.0344265	0.282467	5.28824e-07	0.164546	0.725641	0.000836153	3.11139e-07	0.00424296	0.81488	0.49478	0.12165	0.00482199	0.0212022	0.258075	1.38392e-05	1.90967e-07	0	2.53507e-28	1.36037e-41	2.92772e-30	2.97381e-43	2.46634e-27	2.3968e-28	2.5452e-40	6.26553e-43	1.07161e-36	3.39571e-33	6.08738e-35	1.481e-24	5.34595e-40	4.86827e-28	4.10167e-18	6.03418e-37	1.08562e-40	1.10337e-55	0.309451	0.951502	0.192353	0.12452	0.986774	0.713944	0.550093
WF_6_post_O_Astigmatism	0.000306507	0.0100363	0.37474	0.285292	0.944381	0.56288	4.58177e-16	1.86653e-08	4.30778e-05	6.41374e-23	8.2792e-05	0.102389	7.30429e-11	1.98785e-10	5.67977e-22	0.885647	0.000233451	0.000226113	0.000343712	7.10901e-07	0.0116562	4.52995e-14	4.69992e-16	2.53507e-28	0	1.28523e-89	5.02468e-52	4.52535e-97	3.0699e-47	4.91607e-49	6.07329e-82	7.44675e-100	2.84597e-52	3.65272e-111	4.94031e-83	2.1544e-52	9.45349e-97	5.80357e-50	2.71844e-49	6.88507e-83	1.26694e-97	1.58713e-43	0.0955909	0.958329	0.500088	0.690128	0.637635	0.117668	0.153009
WF_6_post_O_TotalHOA	0.476222	0.0139249	0.46577	0.110957	0.831024	0.215664	0.0241754	1.65187e-14	5.3108e-09	5.74529e-33	1.10291e-07	0.000489848	3.84966e-16	2.4533e-17	3.53685e-20	0.11396	1.75821e-07	6.94506e-08	9.78296e-06	9.33291e-11	2.67195e-05	4.24502e-21	1.91057e-24	1.36037e-41	1.28523e-89	0	2.67852e-122	1.33557e-233	9.61247e-94	3.6579e-119	6.97932e-172	2.44886e-169	9.73876e-81	1.18006e-153	6.96967e-172	2.8032e-97	2.9726e-194	2.17231e-85	4.82574e-87	3.8856e-171	5.99663e-164	2.07683e-72	0.0208935	0.652223	0.348526	0.648499	0.350557	0.30361	0.311436
WF_6_post_O_Third	0.554724	0.000365587	0.0963067	0.0174254	0.46613	0.0630313	0.174229	6.05642e-30	1.46397e-21	5.13495e-35	2.43606e-18	1.12029e-07	2.41072e-18	2.86348e-20	1.60373e-16	0.00459566	6.31526e-10	1.0405e-10	3.21848e-06	1.76132e-14	4.07493e-07	4.75056e-20	1.10333e-26	2.92772e-30	5.02468e-52	2.67852e-122	0	4.0793e-89	1.24796e-166	3.55338e-154	7.48675e-93	9.91028e-89	4.93903e-48	5.61444e-83	3.07704e-102	3.79622e-110	8.28033e-87	4.85619e-96	6.0726e-95	7.21046e-97	3.27048e-90	3.11828e-42	0.017607	0.183341	0.760256	0.614323	0.0569799	0.0515785	0.99423
WF_6_post_O_Fourth	0.57294	0.0720125	0.625101	0.212426	0.478769	0.427378	0.0127249	8.89083e-09	7.21775e-05	6.96249e-28	0.000312744	0.0193397	1.62468e-12	5.84359e-15	1.47457e-21	0.423441	1.22093e-05	5.73952e-06	0.000162547	3.52312e-08	0.000479166	6.23781e-18	5.60811e-21	2.97381e-43	4.52535e-97	1.33557e-233	4.0793e-89	0	1.60807e-69	1.97739e-92	1.27839e-169	8.25522e-179	1.03233e-92	1.73347e-158	3.66843e-156	1.04192e-81	1.1684e-221	9.24144e-73	1.03186e-74	1.37411e-164	8.14496e-170	1.17724e-83	0.0263498	0.954201	0.19103	0.377118	0.610922	0.52998	0.109801
WF_6_post_O_Trefoil	0.3093	1.99466e-05	0.0901037	0.00585003	0.233206	0.0198837	0.0169726	3.10577e-36	1.27373e-26	1.27876e-37	6.02718e-27	0.000233563	3.33195e-24	3.81766e-17	3.17392e-13	6.4315e-06	1.24737e-10	1.01576e-10	5.02594e-08	7.03509e-16	2.28804e-06	2.65586e-24	7.11256e-27	2.46634e-27	3.0699e-47	9.61247e-94	1.24796e-166	1.60807e-69	0	2.53965e-84	3.56483e-73	1.42421e-73	1.8724e-36	3.37531e-68	9.73905e-78	4.90626e-79	2.90588e-68	3.06407e-80	3.63103e-63	1.05644e-72	5.0701e-74	5.01519e-34	0.0818374	0.191838	0.856829	0.47468	0.145039	0.0749133	0.586599
WF_6_post_O_Coma	0.673439	0.00663614	0.151788	0.0992231	0.799949	0.143987	0.844637	8.00589e-20	8.13861e-14	1.33574e-28	2.84631e-09	1.08091e-11	1.09741e-12	1.08562e-20	1.93495e-17	0.327062	1.68592e-08	1.1812e-09	0.000103828	1.72816e-11	2.07018e-07	2.01443e-15	5.79027e-23	2.3968e-28	4.91607e-49	3.6579e-119	3.55338e-154	1.97739e-92	2.53965e-84	0	1.11476e-91	5.17711e-86	4.70613e-52	1.0285e-83	2.6553e-108	7.72663e-115	1.06999e-90	5.92054e-87	5.09948e-118	7.20908e-102	8.25328e-88	3.08001e-43	0.00315975	0.108271	0.935295	0.650537	0.0158025	0.0410292	0.713078
WF_6_post_O_Tetrafoil	0.947163	0.143868	0.671534	0.133798	0.647559	0.375793	0.0181685	2.67495e-10	3.79943e-06	3.20956e-25	1.1913e-05	0.0266841	1.88532e-15	2.43923e-12	2.43445e-13	0.112874	1.49671e-05	6.87028e-06	0.000218332	1.98633e-08	0.00101651	5.8958e-19	1.81466e-19	2.5452e-40	6.07329e-82	6.97932e-172	7.48675e-93	1.27839e-169	3.56483e-73	1.11476e-91	0	5.14213e-140	5.89184e-59	2.60907e-113	1.37428e-125	4.06492e-76	1.05294e-149	8.46989e-70	3.14915e-68	2.24559e-194	3.1377e-133	1.42461e-59	0.00658146	0.904848	0.38572	0.415161	0.627466	0.702633	0.177098
WF_6_post_O_2ndAstig	0.149725	0.00499441	0.527052	0.101718	0.81271	0.103088	0.00300821	2.32859e-09	3.39473e-05	3.5409e-28	0.000327428	0.0069457	3.39917e-14	8.39246e-15	6.76661e-18	0.559122	1.63714e-06	4.77536e-07	0.000261737	1.06704e-08	3.67759e-05	1.88869e-18	7.45474e-20	6.26553e-43	7.44675e-100	2.44886e-169	9.91028e-89	8.25522e-179	1.42421e-73	5.17711e-86	5.14213e-140	0	2.50517e-76	2.81276e-168	8.09571e-145	2.42636e-87	7.38526e-162	1.14318e-87	1.88975e-73	1.17936e-141	1.19461e-257	2.79691e-70	0.044511	0.713786	0.117079	0.283251	0.828632	0.631099	0.0870912
WF_6_post_O_Spherical	0.50824	0.152489	0.903551	0.217451	0.422233	0.424467	0.0548543	0.00295019	0.20312	1.30226e-20	0.295915	0.173895	7.08165e-05	4.60256e-14	4.86861e-34	0.0495199	0.00206977	0.000946463	0.02257	6.58365e-05	0.0104462	1.25871e-09	3.96856e-15	1.07161e-36	2.84597e-52	9.73876e-81	4.93903e-48	1.03233e-92	1.8724e-36	4.70613e-52	5.89184e-59	2.50517e-76	0	3.65161e-75	5.9051e-72	9.29686e-50	4.98364e-81	3.29451e-44	3.62236e-47	9.5122e-66	5.53368e-77	6.04742e-127	0.530506	0.694495	0.0232743	0.22188	0.766083	0.463677	0.0223536
WF_6_post_I_Astigmatism	0.0689955	0.00436903	0.395418	0.205387	0.765161	0.334427	0.00930005	4.51564e-11	1.23305e-06	6.9183e-29	1.2722e-05	0.0036734	4.93524e-13	9.34239e-15	8.10684e-23	0.808819	1.18278e-07	5.22492e-08	4.10453e-06	6.26197e-11	1.66995e-05	1.06936e-18	6.50478e-22	3.39571e-33	3.65272e-111	1.18006e-153	5.61444e-83	1.73347e-158	3.37531e-68	1.0285e-83	2.60907e-113	2.81276e-168	3.65161e-75	0	1.38809e-155	1.84671e-89	8.60516e-172	2.45451e-80	2.13775e-83	7.94211e-131	1.66255e-181	2.23716e-60	0.0228473	0.77896	0.272168	0.512019	0.610758	0.36167	0.137271
WF_6_post_I_TotalHOA	0.31847	0.0169575	0.270478	0.108511	0.899456	0.175745	0.0538731	2.15534e-11	6.68911e-07	8.62218e-29	2.30633e-05	0.00031595	5.83278e-14	1.33456e-14	1.93978e-20	0.249331	8.48535e-09	2.72471e-09	9.9452e-07	7.78544e-13	3.49483e-06	3.046e-20	1.40389e-25	6.08738e-35	4.94031e-83	6.96967e-172	3.07704e-102	3.66843e-156	9.73905e-78	2.6553e-108	1.37428e-125	8.09571e-145	5.9051e-72	1.38809e-155	0	3.42403e-147	2.13015e-206	8.15508e-123	3.21379e-128	4.11193e-173	3.24438e-169	1.18199e-53	0.0348642	0.718055	0.26391	0.620069	0.465007	0.398066	0.181085
WF_6_post_I_Third	0.303802	0.00710879	0.0527515	0.046928	0.488006	0.0740904	0.352525	2.00028e-13	1.49694e-08	1.90762e-27	5.32033e-06	2.9364e-06	8.25818e-13	5.22873e-15	1.31036e-19	0.241798	6.61945e-11	9.18828e-12	4.80287e-07	2.53154e-15	4.11769e-08	7.43932e-18	5.54419e-26	1.481e-24	2.1544e-52	2.8032e-97	3.79622e-110	1.04192e-81	4.90626e-79	7.72663e-115	4.06492e-76	2.42636e-87	9.29686e-50	1.84671e-89	3.42403e-147	0	1.94593e-96	1.38577e-199	3.85686e-195	7.7831e-102	6.387e-100	9.32276e-33	0.0802139	0.557963	0.290127	0.958737	0.232443	0.192549	0.279231
WF_6_post_I_Fourth	0.478182	0.0659678	0.578504	0.207704	0.482021	0.435162	0.0148406	6.0205e-09	2.85835e-05	2.71277e-25	0.000142962	0.0139215	6.41836e-12	1.39698e-13	7.29781e-20	0.530435	2.35538e-05	1.13582e-05	0.000167224	1.78171e-08	0.00146338	1.34868e-16	4.23893e-21	5.34595e-40	9.45349e-97	2.9726e-194	8.28033e-87	1.1684e-221	2.90588e-68	1.06999e-90	1.05294e-149	7.38526e-162	4.98364e-81	8.60516e-172	2.13015e-206	1.94593e-96	0	3.68178e-83	1.26408e-90	1.17093e-188	6.27648e-181	1.25311e-66	0.0240008	0.970085	0.195608	0.32401	0.782887	0.681546	0.136738
WF_6_post_I_Trefoil	0.130996	0.00115457	0.0237598	0.0281914	0.281912	0.0236115	0.0779161	3.47072e-12	4.28738e-07	1.33814e-30	9.72877e-05	1.19038e-05	2.66409e-17	3.90008e-14	1.42992e-15	0.0441484	3.61695e-13	4.95369e-14	2.91769e-08	2.52583e-17	6.44612e-10	7.36353e-23	1.92077e-27	4.86827e-28	5.80357e-50	2.17231e-85	4.85619e-96	9.24144e-73	3.06407e-80	5.92054e-87	8.46989e-70	1.14318e-87	3.29451e-44	2.45451e-80	8.15508e-123	1.38577e-199	3.68178e-83	0	7.49503e-119	1.35541e-87	1.15245e-96	9.72775e-31	0.215434	0.759985	0.203811	0.924512	0.273447	0.202744	0.222032
WF_6_post_I_Coma	0.471488	0.0445641	0.162729	0.103947	0.746552	0.205437	0.808022	6.61898e-12	2.98694e-08	2.36274e-20	5.47996e-06	7.6659e-06	1.08815e-07	8.09835e-14	4.05076e-21	0.974388	2.8801e-07	6.15945e-08	4.9809e-05	6.08773e-11	2.83475e-05	3.32532e-11	2.28821e-21	4.10167e-18	2.71844e-49	4.82574e-87	6.0726e-95	1.03186e-74	3.63103e-63	5.09948e-118	3.14915e-68	1.88975e-73	3.62236e-47	2.13775e-83	3.21379e-128	3.85686e-195	1.26408e-90	7.49503e-119	0	6.94239e-95	8.52479e-86	4.53356e-29	0.0338909	0.399935	0.442337	0.93661	0.240453	0.211052	0.300208
WF_6_post_I_Tetrafoil	0.625389	0.109408	0.56273	0.100673	0.913557	0.270865	0.0217406	8.29883e-10	5.41665e-06	1.46476e-23	2.49454e-05	0.0123669	1.71466e-12	1.96192e-12	1.07388e-16	0.457808	4.02356e-05	1.55383e-05	0.000545506	3.66889e-08	0.00198741	5.83232e-16	4.17176e-19	6.03418e-37	6.88507e-83	3.8856e-171	7.21046e-97	1.37411e-164	1.05644e-72	7.20908e-102	2.24559e-194	1.17936e-141	9.5122e-66	7.94211e-131	4.11193e-173	7.7831e-102	1.17093e-188	1.35541e-87	6.94239e-95	0	5.4163e-158	1.28649e-53	0.00607309	0.626637	0.445967	0.451524	0.577837	0.727998	0.222209
WF_6_post_I_2ndAstig	0.164159	0.0134275	0.615197	0.136713	0.783922	0.190745	0.00521536	8.41808e-09	4.96456e-05	4.63219e-25	0.000276792	0.0178729	4.2676e-12	1.59472e-12	4.85396e-20	0.817422	6.33014e-06	1.57866e-06	0.000914469	1.82193e-08	0.000136017	2.62141e-16	7.85125e-18	1.08562e-40	1.26694e-97	5.99663e-164	3.27048e-90	8.14496e-170	5.0701e-74	8.25328e-88	3.1377e-133	1.19461e-257	5.53368e-77	1.66255e-181	3.24438e-169	6.387e-100	6.27648e-181	1.15245e-96	8.52479e-86	5.4163e-158	0	4.06568e-64	0.0438168	0.826478	0.131626	0.300375	0.850442	0.697211	0.105887
WF_6_post_I_Spherical	0.788414	0.0312978	0.679222	0.153066	0.302253	0.177846	0.165021	0.00343371	0.213148	8.23394e-19	0.165324	0.438753	2.5218e-05	1.48943e-14	7.92135e-20	0.563808	0.000911568	0.000237216	0.0706206	2.15341e-05	0.00208069	3.56054e-11	3.85603e-15	1.10337e-55	1.58713e-43	2.07683e-72	3.11828e-42	1.17724e-83	5.01519e-34	3.08001e-43	1.42461e-59	2.79691e-70	6.04742e-127	2.23716e-60	1.18199e-53	9.32276e-33	1.25311e-66	9.72775e-31	4.53356e-29	1.28649e-53	4.06568e-64	0	0.619479	0.495308	0.0117889	0.226833	0.776764	0.611302	0.0370185
C_6.3_post	0.00873131	0.00118583	0.0118427	0.506239	0.000165073	0.300189	0.355917	0.0115952	0.0063843	0.571982	0.0128277	0.0345732	0.891824	0.371749	0.633572	0.759866	0.139884	0.0982253	0.289171	0.0953512	0.0950522	0.0886572	0.195975	0.309451	0.0955909	0.0208935	0.017607	0.0263498	0.0818374	0.00315975	0.00658146	0.044511	0.530506	0.0228473	0.0348642	0.0802139	0.0240008	0.215434	0.0338909	0.00607309	0.0438168	0.619479	0	1.24321e-35	1.25252e-39	1.77928e-22	2.46707e-18	4.96268e-11	2.98808e-13
C_4.0_post	4.88334e-06	2.33796e-07	0.0208239	0.405982	0.00180266	0.00964945	0.543365	0.0591917	0.0301078	0.777885	0.0378083	0.0815717	0.971497	0.954659	0.68009	0.411321	0.0400333	0.0501708	0.0353816	0.0593656	0.0576666	0.0182481	0.102645	0.951502	0.958329	0.652223	0.183341	0.954201	0.191838	0.108271	0.904848	0.713786	0.694495	0.77896	0.718055	0.557963	0.970085	0.759985	0.399935	0.626637	0.826478	0.495308	1.24321e-35	0	6.34246e-71	1.03389e-48	2.23427e-35	8.59196e-31	1.78921e-21
C_2.5_post	4.75707e-08	1.23683e-07	0.0550543	0.746671	0.000270641	0.0237473	0.272613	0.180458	0.0753802	0.464829	0.0431792	0.460432	0.635736	0.727233	0.35838	0.11245	0.216947	0.260203	0.121384	0.208764	0.325611	0.217492	0.248713	0.192353	0.500088	0.348526	0.760256	0.19103	0.856829	0.935295	0.38572	0.117079	0.0232743	0.272168	0.26391	0.290127	0.195608	0.203811	0.442337	0.445967	0.131626	0.0117889	1.25252e-39	6.34246e-71	0	9.67804e-67	2.48588e-49	9.79563e-33	3.49824e-20
C_1.6_post	1.16132e-08	7.42365e-14	0.00352454	0.295957	0.00035268	7.55217e-05	0.23805	0.0290566	0.0205628	0.354627	0.0292811	0.0493509	0.403503	0.707088	0.186139	0.0158364	7.94333e-05	0.000103293	0.000606641	0.000100211	0.000242417	0.00175004	0.0761059	0.12452	0.690128	0.648499	0.614323	0.377118	0.47468	0.650537	0.415161	0.283251	0.22188	0.512019	0.620069	0.958737	0.32401	0.924512	0.93661	0.451524	0.300375	0.226833	1.77928e-22	1.03389e-48	9.67804e-67	0	5.18108e-75	4.0406e-42	1.87648e-19
C_1.0_post	2.95555e-10	1.09217e-13	0.0172162	0.243824	0.00158431	1.60869e-06	0.154909	0.0349957	0.0582982	0.0295659	0.304994	0.0002516	0.164262	0.0726683	0.122592	0.0340841	0.000182184	0.000171919	0.00142235	0.000414908	0.000225397	0.00128849	0.00225234	0.986774	0.637635	0.350557	0.0569799	0.610922	0.145039	0.0158025	0.627466	0.828632	0.766083	0.610758	0.465007	0.232443	0.782887	0.273447	0.240453	0.577837	0.850442	0.776764	2.46707e-18	2.23427e-35	2.48588e-49	5.18108e-75	0	8.30584e-51	1.69963e-10
C_0.7_post	3.61971e-07	1.96686e-10	0.145949	0.9639	0.0555839	0.0601821	0.000239164	0.00578219	0.0115584	0.00854415	0.0784865	0.000753075	0.0644451	0.0463317	0.0501784	0.101501	0.000697105	0.00120742	0.000571104	0.00053479	0.00368279	0.00212079	0.000281569	0.713944	0.117668	0.30361	0.0515785	0.52998	0.0749133	0.0410292	0.702633	0.631099	0.463677	0.36167	0.398066	0.192549	0.681546	0.202744	0.211052	0.727998	0.697211	0.611302	4.96268e-11	8.59196e-31	9.79563e-33	4.0406e-42	8.30584e-51	0	7.55052e-08
G_6.3_post	0.00162206	0.0465975	0.340265	0.658479	0.00157186	0.36018	0.966271	0.00631109	0.00134112	0.696368	0.000348745	0.270441	0.734199	0.578495	0.37697	0.000186059	0.389714	0.376478	0.651206	0.332852	0.377287	0.599347	0.847249	0.550093	0.153009	0.311436	0.99423	0.109801	0.586599	0.713078	0.177098	0.0870912	0.0223536	0.137271	0.181085	0.279231	0.136738	0.222032	0.300208	0.222209	0.105887	0.0370185	2.98808e-13	1.78921e-21	3.49824e-20	1.87648e-19	1.69963e-10	7.55052e-08	0
G_4.0_post	5.03471e-07	0.00136236	0.151834	0.376441	0.000448563	0.339272	0.261444	0.0273428	0.014193	0.679344	0.00947919	0.187728	0.632591	0.614848	0.274571	0.0332839	0.208611	0.224123	0.246163	0.280942	0.191287	0.190758	0.879828	0.382988	0.896133	0.879279	0.621359	0.523089	0.402182	0.67957	0.563923	0.484298	0.26373	0.641481	0.564634	0.620977	0.493455	0.552988	0.665084	0.645536	0.510471	0.195818	2.70884e-19	3.73745e-30	5.2753e-34	4.92807e-30	1.78567e-20	2.32635e-15	4.66026e-98
G_2.5_post	1.57824e-05	4.99087e-06	0.442907	0.589239	0.0101273	0.367446	0.171718	0.00663759	0.0016235	0.935983	0.000209882	0.807454	0.351971	0.0695744	0.918075	0.00122541	0.101393	0.129216	0.116663	0.101941	0.19697	0.0875274	0.966252	0.164791	0.442962	0.407905	0.894875	0.167579	0.3011	0.552432	0.287231	0.150848	0.0501665	0.202681	0.156469	0.159598	0.131742	0.185157	0.138461	0.236724	0.16813	0.028594	6.5926e-19	1.98218e-33	5.80583e-46	8.11812e-46	9.55168e-30	1.18713e-19	7.06636e-43
G_1.6_post	1.15242e-05	4.65902e-06	0.319399	0.219027	0.00301799	0.149656	0.123245	0.0386785	0.0164498	0.845305	0.00515547	0.649908	0.623178	0.4389	0.55994	0.00480648	0.0971358	0.175748	0.0228543	0.131761	0.259226	0.0772868	0.541615	0.0357418	0.418907	0.335179	0.682788	0.171898	0.778997	0.413762	0.200996	0.101559	0.125373	0.199047	0.158278	0.117125	0.143486	0.0937813	0.152979	0.201728	0.107096	0.0679967	1.86776e-20	2.14161e-37	4.97447e-48	1.14928e-50	2.75993e-32	9.94787e-27	3.63346e-48
G_1.0_post	6.99704e-08	7.82173e-11	0.011576	0.931767	7.67175e-05	0.000660523	0.051445	0.027766	0.0121987	0.779015	0.0179192	0.081001	0.610324	0.615355	0.816665	0.0191132	0.0162292	0.0280809	0.00720638	0.0330379	0.0393885	0.0176447	0.253539	0.0411211	0.415953	0.341489	0.9554	0.155431	0.754894	0.766295	0.29672	0.134946	0.0595151	0.173789	0.204319	0.259672	0.136753	0.255156	0.275923	0.290692	0.138484	0.0679699	2.89271e-21	1.02967e-39	2.98135e-52	1.26346e-68	9.69331e-49	1.23057e-42	4.91712e-21
G_0.7_post	1.97495e-07	2.81514e-07	0.0274602	0.656502	0.00382348	0.0936007	0.0211072	0.0505129	0.0471307	0.269635	0.0975852	0.016797	0.943236	0.333596	0.199913	0.329153	0.0195116	0.0258889	0.0259526	0.0169864	0.0358361	0.141294	0.0668584	0.199488	0.994051	0.591178	0.981259	0.411996	0.895028	0.694759	0.368172	0.214479	0.40528	0.600728	0.430455	0.491215	0.355232	0.363981	0.671402	0.404794	0.237831	0.36225	4.81214e-17	1.73718e-38	4.03113e-39	7.23051e-37	8.3977e-34	4.73435e-61	2.66879e-09
General_Health_post	0.966415	0.733668	0.0365307	0.839532	0.0165151	0.317625	0.0130276	6.15288e-05	0.00193251	6.67722e-07	0.0163197	0.0454096	7.42772e-05	7.70694e-08	0.463558	0.0461811	0.0892122	0.226361	0.00470379	0.0323114	0.650979	0.0140605	0.0012277	0.641442	0.108347	0.346662	0.30131	0.498196	0.159725	0.58248	0.562407	0.582014	0.856217	0.418106	0.840641	0.821973	0.736712	0.838579	0.8278	0.818293	0.863544	0.835557	0.0292554	0.00474581	0.0230059	0.00979979	0.368008	0.112837	0.0350377
General_Vision_post	0.000851441	0.000163597	0.0173689	0.519778	0.0135426	0.520464	0.21395	1.42627e-09	8.94279e-09	0.000129831	3.51975e-07	0.000190092	3.33233e-05	0.044761	0.0186452	0.612093	0.000513286	0.000233291	0.0215467	0.000209296	0.000600994	0.00129931	0.0987922	0.718137	0.000633824	0.00351136	2.57115e-06	0.0397642	4.21049e-07	4.47177e-05	0.0176703	0.00213525	0.730775	0.000173149	0.00285622	0.000296398	0.0180972	0.000192259	0.000478155	0.00728035	0.00107442	0.667203	0.00928317	6.97178e-05	0.00465419	0.0508897	0.0437053	0.000579153	0.0398503
Peripheral_Vision_post	0.805411	0.856573	0.982681	0.785191	0.344717	0.61355	0.177765	0.670779	0.551701	0.999482	0.589041	0.899348	0.34493	0.679752	0.00105748	0.016682	0.119215	0.533	0.000292663	0.302681	0.751709	0.295937	0.336539	1.97877e-06	6.95013e-08	6.90066e-09	2.86212e-06	3.64102e-09	4.44046e-06	3.2881e-06	3.09752e-07	7.80322e-11	1.20008e-08	2.82287e-10	3.26344e-10	3.37044e-08	2.18218e-10	4.43424e-08	7.89108e-08	6.33509e-10	1.52469e-12	3.12765e-05	0.112678	0.00569483	0.0020824	0.0161623	0.0193253	0.0117666	0.187673
Ocular_Pain_post	0.270589	0.475652	0.335306	0.759355	0.715406	0.601773	0.0359262	0.261458	0.0312326	0.00837058	0.0298975	0.0884121	0.0749786	0.0643521	0.311033	0.258326	0.245312	0.0533243	0.630897	0.0998538	0.0455714	0.656484	0.161518	0.00791892	0.36296	0.00184159	0.00268445	0.00512911	0.0335911	0.000176538	0.000281393	0.0179357	0.0705791	0.02963	0.000949991	0.00144253	0.00178278	0.0093922	0.000783886	5.27525e-05	0.0114633	0.0960325	0.00175247	0.0226386	0.102587	0.090513	0.414521	0.923261	0.0179918
Color_Vision_post	0.500822	0.162934	0.217384	0.733506	0.671469	0.689209	0.108915	0.433844	0.370415	0.786234	0.446488	8.28358e-05	0.816606	0.599573	0.958521	0.861825	4.13103e-06	1.56343e-07	0.00110381	3.4608e-06	5.51059e-07	0.019311	0.000145	0.604191	0.493739	0.0575377	0.00602181	0.150539	0.12954	9.4118e-05	0.150355	0.0611964	0.277284	0.0120404	3.10603e-05	6.63267e-09	0.00592598	3.37578e-08	1.18393e-09	0.00177213	0.00739019	0.55055	0.556686	0.354645	0.502351	0.844214	0.484922	0.139833	0.360572
Role_Limitation_post	0.310631	0.340992	0.0190391	0.379907	0.130131	0.272692	0.886371	0.130218	0.0393227	0.452219	0.0485911	0.459714	0.399497	0.766189	0.873452	0.304131	0.542155	0.39414	0.842674	0.465262	0.44518	0.694384	0.169239	0.314223	0.463307	0.0947862	0.122381	0.129213	0.0812683	0.274121	0.449535	0.0813123	0.0296711	0.0667268	0.0270998	0.0421849	0.0497922	0.0768562	0.0326885	0.179444	0.0485248	0.0722438	0.000689857	0.000256025	8.82947e-05	0.0217055	0.00427653	0.304662	0.287498
Mental_Health_post	0.00624077	0.271346	0.000870184	0.14829	0.131921	0.145311	0.322968	0.309589	0.157021	0.407713	0.097843	0.882764	0.149879	0.459563	0.46809	0.0307773	0.588739	0.615785	0.643601	0.569889	0.631704	0.47375	0.839894	0.670864	0.266184	0.823869	0.926411	0.826473	0.920216	0.684758	0.680336	0.742899	0.186301	0.597829	0.949892	0.752104	0.828735	0.38774	0.915962	0.801212	0.826381	0.0790218	5.14999e-05	3.07293e-07	3.90622e-07	0.00160782	0.00115238	0.0352713	0.109701
Social_Function_post	0.00580831	0.369924	0.291744	0.158627	0.700402	0.402532	0.161394	0.00110428	0.0047413	0.00153559	0.0620504	0.00122591	9.70575e-05	0.56698	0.202412	0.783951	8.10637e-05	0.000160104	9.3641e-05	0.000124435	0.00061398	0.0136838	0.265032	0.00261386	0.0324506	0.584972	0.181766	0.798608	0.171884	0.186285	0.714716	0.457235	0.354434	0.302799	0.485396	0.213485	0.812389	0.151902	0.253521	0.798315	0.506081	0.0905927	0.200285	0.10465	0.0322702	0.112288	0.0644463	0.00592195	0.325091
Dependency_post	0.922887	0.0402352	0.232516	0.116661	0.847366	0.000139449	0.0130918	0.839779	0.906842	0.347357	0.991626	0.434736	0.209666	0.382822	0.719097	0.0290279	0.0463897	0.0453561	0.0317796	0.421736	0.00758143	0.205505	0.937603	0.0605884	0.0135338	0.715961	0.695302	0.622795	0.602699	0.956981	0.300284	0.403807	0.818011	0.335702	0.571854	0.489783	0.510712	0.253957	0.725204	0.330463	0.385396	0.181337	0.00289948	0.0522986	0.0166271	0.479372	0.63318	0.945708	0.963034
Near_Vision_post	0.0179028	0.290282	0.0181749	0.721803	0.0262069	0.971723	0.130218	0.0233471	0.0526965	0.012176	0.162286	0.0288439	0.00329879	0.933126	0.0114135	0.851882	0.0164092	0.0170319	0.0594212	0.0469197	0.0111727	0.0251614	0.941306	0.175263	0.0322796	0.175629	0.0454219	0.287673	0.0233657	0.0558176	0.117562	0.11286	0.482373	0.162537	0.206393	0.106108	0.310764	0.056143	0.149599	0.190376	0.145427	0.316101	0.00123279	0.000360699	0.000338878	0.00237701	0.00289108	0.00724112	0.0565069
Driving_General_post	0.0121965	0.0125018	0.171801	0.119404	0.866579	0.154537	0.637558	5.73324e-06	7.70937e-05	7.45918e-06	0.000560058	0.00580517	0.00066578	8.68186e-05	0.0710459	0.182956	0.00173096	0.00372797	0.00159223	0.0102817	0.00219315	0.00342084	0.267207	0.0583916	0.175014	0.0805326	0.00797922	0.20997	0.00211471	0.0266511	0.150235	0.0710384	0.913093	0.0313665	0.29957	0.279954	0.365202	0.332753	0.241321	0.283901	0.11466	0.709122	0.0867457	0.0571296	0.342837	0.364673	0.121441	0.384391	0.164839
Distance_Vision_post	0.0120407	0.0571585	0.0469198	0.269217	0.52596	0.211713	0.335541	0.00469225	0.0162949	0.00206311	0.16114	0.0046262	0.00131336	0.0602139	0.564806	0.0211445	9.14853e-05	0.000542069	9.06928e-06	0.000374606	0.00230253	0.00488017	0.0959389	5.38586e-05	0.701481	0.193106	0.652354	0.0676262	0.385002	0.949131	0.123652	0.202786	0.020012	0.308152	0.41111	0.707464	0.100851	0.510753	0.732582	0.114777	0.209229	0.00515308	0.617377	0.0505643	0.107341	0.0325217	0.00231151	0.00410267	0.733261
25-item_post	0.00658755	0.086063	0.0471996	0.963976	0.487102	0.745045	0.0612549	0.00781106	0.0810483	7.72437e-06	0.259658	0.0924514	2.54634e-05	0.00565926	0.230282	0.766729	0.0108347	0.0444608	0.0010035	0.0124192	0.125139	0.00964536	0.176027	0.010516	0.242217	0.691004	0.513681	0.478669	0.240331	0.873666	0.664111	0.878565	0.0881048	0.812845	0.582192	0.980698	0.398056	0.682737	0.85535	0.376485	0.728043	0.046513	0.147463	0.0180661	0.0158494	0.145912	0.0141202	0.00402182	0.892864
Driving_Daytime_post	0.49906	0.657764	0.0169328	0.769951	0.091392	0.590682	0.9181	0.627636	0.943597	0.0454747	0.879699	0.848053	0.306238	0.265648	0.040655	0.245478	0.0141519	0.0425738	0.00520874	0.0871038	0.0362546	0.158848	0.723781	0.00322984	0.4893	0.390601	0.418843	0.55644	0.399256	0.449523	0.425886	0.336128	0.73278	0.263539	0.0906515	0.0623079	0.135173	0.0405122	0.0990077	0.155291	0.167447	0.474036	0.0880407	0.0772945	0.064409	0.0446268	0.0282525	0.4817	0.966845
Driving_Nighttime_post	0.480457	0.166415	0.0553722	0.482421	0.0107164	0.596471	0.0813338	0.00624228	0.0156912	0.00144016	0.0960232	0.0184859	0.00930542	0.0770027	0.0153155	0.0357124	8.61316e-08	6.69972e-07	9.1835e-10	3.35933e-07	6.99569e-06	5.6347e-05	0.00200569	0.00101981	0.148969	0.0891875	0.0393266	0.123043	0.0312174	0.0624026	0.373965	0.118194	0.0749488	0.0205925	0.0475439	0.0344394	0.119555	0.0568448	0.0198604	0.310073	0.13593	0.430342	0.849985	0.51008	0.12446	0.285321	0.308914	0.295743	0.751354
Driving_Adverse_Conditions_post	0.0300107	0.0612289	0.743534	0.337495	0.0236707	0.60869	0.760089	0.017051	0.0463783	0.00142505	0.118161	0.0966958	0.00531368	0.0188668	0.228489	0.12094	0.0234619	0.05946	0.00285612	0.0433877	0.0744384	0.00597371	0.265047	0.305513	0.0557722	0.138164	0.214621	0.154944	0.0497864	0.472885	0.360514	0.0901808	0.179326	0.0527497	0.409778	0.877213	0.320153	0.79586	0.858608	0.730919	0.199647	0.0820899	0.988221	0.691751	0.741459	0.474529	0.378565	0.336625	0.956384
Spectacle Dependence_Distance_post	0.00440471	0.0308169	0.345772	0.619019	0.00104794	0.999475	0.101411	0.290093	0.275671	0.451378	0.435797	0.429015	0.414352	0.586016	0.440626	0.693263	0.30908	0.317626	0.181359	0.275065	0.437912	0.219885	0.318575	0.861305	0.978971	0.310272	0.261588	0.417636	0.174022	0.345045	0.391561	0.351417	0.588785	0.338201	0.245727	0.259346	0.299	0.25597	0.246936	0.457514	0.368097	0.505995	0.479321	0.399772	0.0117639	0.0639558	0.193617	0.162574	0.780114
Spectacle Dependence_Intermediate_post	0.138741	0.221941	0.6357	0.405083	0.279184	0.448772	0.709199	0.616623	0.703617	0.244376	0.949461	0.596655	0.982219	0.292628	0.59799	0.906942	0.140252	0.151701	0.109581	0.225036	0.185649	0.474711	0.249728	0.425041	0.781306	0.626661	0.798395	0.642761	0.663862	0.814434	0.858537	0.590213	0.644861	0.489612	0.388384	0.370266	0.489326	0.357884	0.330131	0.77902	0.589973	0.96505	0.238063	0.12105	0.00558424	0.12514	0.137432	0.193695	0.174897
Spectacle Dependence_Near_post	0.928285	0.049292	0.00892109	0.0016175	0.0409779	0.276353	0.475734	0.634078	0.697808	0.635786	0.461602	0.636159	0.417941	0.925365	0.41805	0.105448	0.800406	0.930564	0.34861	0.888699	0.964868	0.171406	0.714168	0.00943545	0.0144986	0.0156975	0.123257	0.00526403	0.125444	0.222661	0.00109878	0.00899228	0.0696048	0.0348132	0.0677613	0.417787	0.0137788	0.419063	0.604023	0.00334059	0.0178006	0.0161665	0.178382	0.635568	0.779829	0.851316	0.357614	0.094489	0.932473
[truncated: 24 more columns]
